# Supplementary material for: Ethyl­enediammonium bis­(3,4-dihy­droxy­benzoate) monohydrate
Source: Acta Crystallogr Sect E Struct Rep Online. 2010 Oct 23;66(Pt 11):o2893. doi: 10.1107/S1600536810042182 (PMC3009286; doi:10.1107/S1600536810042182)
Supplement: Supplementary file 1 [file e-66-o2893-sup1.cif]

##############################################################################
###                                                                        ###
###        Electronic paper (Acta Crystallographica Section E)             ###
###                                                                        ###
##############################################################################
#                                                                            #
# This CIF contains the data in a paper accepted for publication in Acta     #
# Crystallographica Section E. It conforms to the requirements of Notes      #
# for Authors for Section E, and has been peer reviewed under the auspices   #
# of the IUCr Commission on Journals.                                        #
#                                                                            #
# Full details of the Crystallographic Information File format               #
# are given in the paper "The Crystallographic Information File (CIF):       #
# a New Standard Archive File for Crystallography" by S. R. Hall, F. H.      #
# Allen and I. D. Brown [Acta Cryst. (1991), A47, 655-685].                  #
#                                                                            #
# The current version of the core CIF dictionary is obtainable from          #
# ftp://ftp.iucr.org/pub/cif_core.dic. The current version number is 2.4.    #
#                                                                            #
# Software is freely available for graphical display of the structure(s) in  #
# this CIF.  For information consult the CIF home page http://www.iucr.org/  #
# cif/home.html                                                              #
#                                                                            #
# This file may be used for bona fide research purposes within the           #
# scientific community so long as proper attribution is given to the journal # 
# article from which it was obtained.                                        #
#                                                                            #
##############################################################################
                                             
data_I
_audit_creation_method     SHELXL-97
_chemical_name_systematic
;
Ethylenediammonium bis(3,4-dihydroxybenzoate) monohydrate
;
_chemical_name_common     ?
_chemical_formula_moiety     'C2 H10 N2 2+, 2(C7 H5 O4 -), H2 O'
_chemical_formula_sum     'C16 H22 N2 O9'
_chemical_formula_iupac     'C2 H10 N2 2+, 2C7 H5 O4 -, H2 O'
_chemical_formula_weight     386.36
_chemical_melting_point     ?
_symmetry_cell_setting     triclinic
_symmetry_space_group_name_H-M     'P -1'
_symmetry_space_group_name_Hall     '-P 1'
loop_
    _symmetry_equiv_pos_as_xyz
    'x, y, z'
    '-x, -y, -z'
_cell_length_a     6.8489(8)
_cell_length_b     10.7999(12)
_cell_length_c     12.0137(13)
_cell_angle_alpha     75.8660(10)
_cell_angle_beta     81.387(2)
_cell_angle_gamma     83.5990(10)
_cell_volume     849.40(16)
_cell_formula_units_Z     2
_cell_measurement_reflns_used     1194
_cell_measurement_theta_min     2.92
_cell_measurement_theta_max     24.17
_cell_measurement_temperature     296(2)
_exptl_crystal_description     block
_exptl_crystal_colour     Colourless
_exptl_crystal_size_max     0.30
_exptl_crystal_size_mid     0.28
_exptl_crystal_size_min     0.25
_exptl_crystal_density_diffrn     1.511
_exptl_crystal_density_meas     ?
_exptl_crystal_density_method     'not measured'
_exptl_crystal_F_000     408
_exptl_absorpt_coefficient_mu     0.125
_exptl_absorpt_correction_type     multi-scan
_exptl_absorpt_process_details     '(SADABS; Sheldrick, 1996)'
_exptl_absorpt_correction_T_min     0.963
_exptl_absorpt_correction_T_max     0.969
_exptl_special_details
;
;
_diffrn_ambient_temperature     296(2)
_diffrn_radiation_type     MoK\a
_diffrn_radiation_wavelength     0.71073
_diffrn_radiation_source     'fine-focus sealed tube'
_diffrn_radiation_monochromator     graphite
_diffrn_measurement_device_type     'Bruker APEXII area-detector'
_diffrn_measurement_method     '\f and \w scan'
_diffrn_detector_area_resol_mean     ?
_diffrn_reflns_number     4432
_diffrn_reflns_av_R_equivalents     0.0184
_diffrn_reflns_av_sigmaI/netI     0.0422
_diffrn_reflns_theta_min     1.76
_diffrn_reflns_theta_max     25.20
_diffrn_reflns_theta_full     25.20
_diffrn_measured_fraction_theta_max     0.981
_diffrn_measured_fraction_theta_full     0.981
_diffrn_reflns_limit_h_min     -8
_diffrn_reflns_limit_h_max     8
_diffrn_reflns_limit_k_min     -11
_diffrn_reflns_limit_k_max     12
_diffrn_reflns_limit_l_min     -7
_diffrn_reflns_limit_l_max     14
_diffrn_standards_number     ?
_diffrn_standards_interval_count     ?
_diffrn_standards_interval_time     ?
_diffrn_standards_decay_%     ?
_refine_special_details
;
Refinement of <i>F</i>^2^ against ALL reflections. The weighted <i>R</i>-factor
<i>wR</i> and goodness of fit <i>S</i> are based on <i>F</i>^2^, conventional
<i>R</i>-factors <i>R</i> are based on <i>F</i>, with <i>F</i> set to zero for
negative <i>F</i>^2^. The threshold expression of <i>F</i>^2^ >
\s(<i>F</i>^2^) is used only for calculating <i>R</i>-factors(gt) <i>etc</i>.
and is not relevant to the choice of reflections for refinement.
<i>R</i>-factors based on <i>F</i>^2^ are statistically about twice as large
as those based on <i>F</i>, and <i>R</i>- factors based on ALL data will be
even larger.
;
_reflns_number_total     3011
_reflns_number_gt     2215
_reflns_threshold_expression     I>2\s(I)
_refine_ls_structure_factor_coef     Fsqd
_refine_ls_matrix_type     full
_refine_ls_R_factor_all     0.0671
_refine_ls_R_factor_gt     0.0440
_refine_ls_wR_factor_gt     0.0984
_refine_ls_wR_factor_ref     0.1124
_refine_ls_goodness_of_fit_ref     1.016
_refine_ls_restrained_S_all     1.016
_refine_ls_number_reflns     3011
_refine_ls_number_parameters     256
_refine_ls_number_restraints     3
_refine_ls_hydrogen_treatment     mixed
_refine_ls_weighting_scheme     calc
_refine_ls_weighting_details
         'calc w=1/[\s^2^(Fo^2^)+(0.0467P)^2^+0.4204P] where P=(Fo^2^+2Fc^2^)/3'
_atom_sites_solution_hydrogens     geom
_atom_sites_solution_primary     direct
_atom_sites_solution_secondary     difmap
_refine_ls_shift/su_max     0.000
_refine_ls_shift/su_mean     0.000
_refine_diff_density_max     0.376
_refine_diff_density_min     -0.217
_refine_ls_extinction_method     none
_refine_ls_extinction_coef     ?
loop_
    _atom_type_symbol
    _atom_type_description
    _atom_type_scat_dispersion_real
    _atom_type_scat_dispersion_imag
    _atom_type_scat_source
    'C' 'C' 0.0033 0.0016
                         'International Tables Vol C Tables 4.2.6.8 and 6.1.1.4'
    'H' 'H' 0.0000 0.0000
                         'International Tables Vol C Tables 4.2.6.8 and 6.1.1.4'
    'N' 'N' 0.0061 0.0033
                         'International Tables Vol C Tables 4.2.6.8 and 6.1.1.4'
    'O' 'O' 0.0106 0.0060
                         'International Tables Vol C Tables 4.2.6.8 and 6.1.1.4'
_computing_data_collection     'APEX2 (Bruker, 2007)'
_computing_cell_refinement     'SAINT (Bruker, 2007)'
_computing_data_reduction     'SAINT (Bruker, 2007)'
_computing_structure_solution     'SHELXS97 (Sheldrick, 2008)'
_computing_structure_refinement     'SHELXL97 (Sheldrick, 2008)'
_computing_molecular_graphics     'XP in SHELXTL (Sheldrick, 2008)'
_computing_publication_material     'SHELXL97 (Sheldrick, 2008)'
loop_
    _atom_site_type_symbol
    _atom_site_label
    _atom_site_fract_x
    _atom_site_fract_y
    _atom_site_fract_z
    _atom_site_U_iso_or_equiv
    _atom_site_adp_type
    _atom_site_calc_flag
    _atom_site_refinement_flags
    _atom_site_occupancy
    _atom_site_disorder_assembly
    _atom_site_disorder_group
    C C1 0.2895(3) 0.8335(2) 0.5353(2) 0.0292(6) Uani d . 1 . .
    H H1 0.3031 0.7489 0.5769 0.035 Uiso calc R 1 . .
    C C2 0.2487(3) 0.9308(2) 0.5934(2) 0.0301(6) Uani d . 1 . .
    H H2 0.2322 0.9110 0.6738 0.036 Uiso calc R 1 . .
    C C3 0.2320(3) 1.0577(2) 0.5330(2) 0.0262(5) Uani d . 1 . .
    C C4 0.2557(3) 1.0857(2) 0.4127(2) 0.0261(5) Uani d . 1 . .
    C C5 0.2916(3) 0.9881(2) 0.3553(2) 0.0268(5) Uani d . 1 . .
    H H5 0.3037 1.0076 0.2748 0.032 Uiso calc R 1 . .
    C C6 0.3103(3) 0.8606(2) 0.4157(2) 0.0258(5) Uani d . 1 . .
    C C7 0.3510(3) 0.7571(2) 0.3514(2) 0.0280(5) Uani d . 1 . .
    C C8 0.7469(3) 0.3983(2) 0.1577(2) 0.0295(6) Uani d . 1 . .
    H H8 0.6571 0.3386 0.1610 0.035 Uiso calc R 1 . .
    C C9 0.6777(3) 0.5199(2) 0.1690(2) 0.0297(6) Uani d . 1 . .
    C C10 0.8130(3) 0.6106(2) 0.1619(2) 0.0269(5) Uani d . 1 . .
    C C11 1.0130(3) 0.5753(2) 0.1497(2) 0.0291(6) Uani d . 1 . .
    H H11 1.1030 0.6344 0.1481 0.035 Uiso calc R 1 . .
    C C12 1.0809(3) 0.4523(2) 0.1397(2) 0.0286(5) Uani d . 1 . .
    H H12 1.2163 0.4292 0.1318 0.034 Uiso calc R 1 . .
    C C13 0.9487(3) 0.3636(2) 0.1413(2) 0.0258(5) Uani d . 1 . .
    C C14 1.0255(3) 0.2336(2) 0.12291(19) 0.0247(5) Uani d . 1 . .
    C C15 0.5818(4) 0.0203(2) 0.0254(2) 0.0299(6) Uani d . 1 . .
    H H15A 0.5688 -0.0156 0.1082 0.036 Uiso calc R 1 . .
    H H15B 0.7091 -0.0117 -0.0085 0.036 Uiso calc R 1 . .
    C C16 0.0738(4) 0.4632(3) 0.5389(2) 0.0377(6) Uani d . 1 . .
    H H16A 0.1091 0.5173 0.5853 0.045 Uiso calc R 1 . .
    H H16B 0.0145 0.3896 0.5910 0.045 Uiso calc R 1 . .
    N N1 0.2550(3) 0.41936(18) 0.46971(18) 0.0344(5) Uani d . 1 . .
    H H1B 0.2249 0.3627 0.4335 0.052 Uiso calc R 1 . .
    H H1C 0.3452 0.3830 0.5164 0.052 Uiso calc R 1 . .
    H H1D 0.3036 0.4862 0.4178 0.052 Uiso calc R 1 . .
    N N2 0.5721(3) 0.16219(18) 0.00223(18) 0.0323(5) Uani d . 1 . .
    H H2B 0.5803 0.1949 -0.0737 0.048 Uiso calc R 1 . .
    H H2C 0.6723 0.1857 0.0298 0.048 Uiso calc R 1 . .
    H H2D 0.4579 0.1910 0.0367 0.048 Uiso calc R 1 . .
    O O1 0.1944(3) 1.15782(15) 0.58542(14) 0.0342(4) Uani d . 1 . .
    H H1A 0.1575 1.1311 0.6545 0.051 Uiso calc R 1 . .
    O O2 0.2417(3) 1.21302(14) 0.35551(14) 0.0358(4) Uani d . 1 . .
    H H2A 0.2385 1.2187 0.2865 0.054 Uiso calc R 1 . .
    O O3 0.3090(2) 0.77974(16) 0.24853(15) 0.0343(4) Uani d . 1 . .
    O O4 0.4239(3) 0.64879(15) 0.40190(15) 0.0359(4) Uani d . 1 . .
    O O5 0.4788(3) 0.55228(19) 0.1832(2) 0.0518(6) Uani d . 1 . .
    H H5A 0.4567 0.6128 0.2145 0.078 Uiso calc R 1 . .
    O O6 0.7346(2) 0.73121(15) 0.16717(17) 0.0385(5) Uani d . 1 . .
    H H6 0.8245 0.7775 0.1614 0.058 Uiso calc R 1 . .
    O O7 1.2060(2) 0.19869(15) 0.13369(14) 0.0319(4) Uani d . 1 . .
    O O8 0.9088(2) 0.16349(15) 0.09982(15) 0.0344(4) Uani d . 1 . .
    O O1W -0.0308(3) 0.90641(16) 0.18631(16) 0.0340(4) Uani d D 1 . .
    H H1W 0.084(4) 0.885(3) 0.208(2) 0.051 Uiso d D 1 . .
    H H2W -0.040(4) 0.990(2) 0.159(2) 0.051 Uiso d D 1 . .
loop_
    _atom_site_aniso_label
    _atom_site_aniso_U_11
    _atom_site_aniso_U_22
    _atom_site_aniso_U_33
    _atom_site_aniso_U_12
    _atom_site_aniso_U_13
    _atom_site_aniso_U_23
    C1 0.0341(14) 0.0220(12) 0.0300(14) -0.0018(10) -0.0076(11) -0.0010(10)
    C2 0.0336(14) 0.0305(14) 0.0256(13) -0.0035(10) -0.0042(11) -0.0043(11)
    C3 0.0246(12) 0.0263(13) 0.0301(14) -0.0003(10) -0.0049(10) -0.0109(11)
    C4 0.0278(13) 0.0202(12) 0.0304(14) -0.0019(9) -0.0088(10) -0.0031(10)
    C5 0.0301(13) 0.0284(13) 0.0229(13) -0.0034(10) -0.0069(10) -0.0055(10)
    C6 0.0233(12) 0.0222(12) 0.0319(14) -0.0018(9) -0.0053(10) -0.0050(10)
    C7 0.0216(12) 0.0260(13) 0.0369(15) -0.0029(10) -0.0032(11) -0.0079(11)
    C8 0.0287(13) 0.0263(13) 0.0367(15) -0.0064(10) -0.0054(11) -0.0107(11)
    C9 0.0228(12) 0.0336(14) 0.0361(15) -0.0005(10) -0.0051(11) -0.0146(11)
    C10 0.0319(13) 0.0220(12) 0.0286(13) -0.0009(10) -0.0073(10) -0.0080(10)
    C11 0.0310(13) 0.0260(13) 0.0319(14) -0.0080(10) -0.0073(11) -0.0055(11)
    C12 0.0259(13) 0.0261(13) 0.0334(14) 0.0002(10) -0.0084(11) -0.0041(11)
    C13 0.0271(12) 0.0258(12) 0.0250(13) -0.0001(10) -0.0062(10) -0.0057(10)
    C14 0.0304(13) 0.0235(12) 0.0191(12) -0.0016(10) -0.0052(10) -0.0016(10)
    C15 0.0289(13) 0.0294(13) 0.0317(14) 0.0011(10) -0.0066(10) -0.0071(11)
    C16 0.0424(15) 0.0335(14) 0.0356(15) 0.0022(12) -0.0085(12) -0.0051(12)
    N1 0.0377(12) 0.0235(11) 0.0413(13) -0.0021(9) -0.0100(10) -0.0031(9)
    N2 0.0302(11) 0.0325(12) 0.0365(12) -0.0019(9) -0.0078(9) -0.0105(10)
    O1 0.0466(11) 0.0267(9) 0.0298(10) -0.0037(8) -0.0008(8) -0.0098(7)
    O2 0.0575(12) 0.0204(9) 0.0296(10) -0.0020(8) -0.0139(9) -0.0018(7)
    O3 0.0369(10) 0.0352(10) 0.0339(10) 0.0056(8) -0.0091(8) -0.0151(8)
    O4 0.0416(10) 0.0203(9) 0.0457(11) 0.0010(7) -0.0107(9) -0.0057(8)
    O5 0.0277(10) 0.0471(13) 0.0925(17) -0.0009(8) -0.0053(10) -0.0408(11)
    O6 0.0314(10) 0.0264(9) 0.0618(13) -0.0010(7) -0.0062(9) -0.0183(9)
    O7 0.0299(9) 0.0305(9) 0.0351(10) 0.0051(7) -0.0080(8) -0.0082(8)
    O8 0.0386(10) 0.0249(9) 0.0445(11) -0.0009(7) -0.0168(8) -0.0112(8)
    O1W 0.0348(10) 0.0251(9) 0.0438(11) -0.0016(8) -0.0115(8) -0.0074(8)
_geom_special_details
;
All e.s.d.'s (except the e.s.d. in the dihedral angle between two l.s. planes)
are estimated using the full covariance matrix. The cell e.s.d.'s are taken
into account individually in the estimation of e.s.d.'s in distances, angles
and torsion angles; correlations between e.s.d.'s in cell parameters are only
used when they are defined by crystal symmetry. An approximate (isotropic)
treatment of cell e.s.d.'s is used for estimating e.s.d.'s involving l.s.
planes.
;
loop_
    _geom_bond_atom_site_label_1
    _geom_bond_atom_site_label_2
    _geom_bond_site_symmetry_2
    _geom_bond_distance
    _geom_bond_publ_flag
    C1 C2 . 1.379(3) ?
    C1 C6 . 1.383(3) ?
    C1 H1 . 0.9300 ?
    C2 C3 . 1.386(3) ?
    C2 H2 . 0.9300 ?
    C3 O1 . 1.362(3) ?
    C3 C4 . 1.391(3) ?
    C4 C5 . 1.376(3) ?
    C4 O2 . 1.379(3) ?
    C5 C6 . 1.393(3) ?
    C5 H5 . 0.9300 ?
    C6 C7 . 1.487(3) ?
    C7 O4 . 1.265(3) ?
    C7 O3 . 1.270(3) ?
    C8 C9 . 1.377(3) ?
    C8 C13 . 1.389(3) ?
    C8 H8 . 0.9300 ?
    C9 O5 . 1.364(3) ?
    C9 C10 . 1.401(3) ?
    C10 O6 . 1.365(3) ?
    C10 C11 . 1.376(3) ?
    C11 C12 . 1.385(3) ?
    C11 H11 . 0.9300 ?
    C12 C13 . 1.384(3) ?
    C12 H12 . 0.9300 ?
    C13 C14 . 1.500(3) ?
    C14 O8 . 1.262(3) ?
    C14 O7 . 1.268(3) ?
    C15 N2 . 1.485(3) ?
    C15 C15 2_655 1.506(5) ?
    C15 H15A . 0.9700 ?
    C15 H15B . 0.9700 ?
    C16 N1 . 1.486(3) ?
    C16 C16 2_566 1.507(5) ?
    C16 H16A . 0.9700 ?
    C16 H16B . 0.9700 ?
    N1 H1B . 0.8900 ?
    N1 H1C . 0.8900 ?
    N1 H1D . 0.8900 ?
    N2 H2B . 0.8900 ?
    N2 H2C . 0.8900 ?
    N2 H2D . 0.8900 ?
    O1 H1A . 0.8200 ?
    O2 H2A . 0.8200 ?
    O5 H5A . 0.8200 ?
    O6 H6 . 0.8200 ?
    O1W H1W . 0.85(2) ?
    O1W H2W . 0.88(2) ?
loop_
    _geom_angle_atom_site_label_1
    _geom_angle_atom_site_label_2
    _geom_angle_atom_site_label_3
    _geom_angle_site_symmetry_1
    _geom_angle_site_symmetry_3
    _geom_angle
    _geom_angle_publ_flag
    C2 C1 C6 . . 120.6(2) ?
    C2 C1 H1 . . 119.7 ?
    C6 C1 H1 . . 119.7 ?
    C1 C2 C3 . . 120.7(2) ?
    C1 C2 H2 . . 119.7 ?
    C3 C2 H2 . . 119.7 ?
    O1 C3 C2 . . 123.4(2) ?
    O1 C3 C4 . . 117.6(2) ?
    C2 C3 C4 . . 119.0(2) ?
    C5 C4 O2 . . 122.5(2) ?
    C5 C4 C3 . . 120.1(2) ?
    O2 C4 C3 . . 117.4(2) ?
    C4 C5 C6 . . 121.0(2) ?
    C4 C5 H5 . . 119.5 ?
    C6 C5 H5 . . 119.5 ?
    C1 C6 C5 . . 118.6(2) ?
    C1 C6 C7 . . 121.5(2) ?
    C5 C6 C7 . . 119.9(2) ?
    O4 C7 O3 . . 122.3(2) ?
    O4 C7 C6 . . 118.7(2) ?
    O3 C7 C6 . . 119.1(2) ?
    C9 C8 C13 . . 121.0(2) ?
    C9 C8 H8 . . 119.5 ?
    C13 C8 H8 . . 119.5 ?
    O5 C9 C8 . . 119.9(2) ?
    O5 C9 C10 . . 120.6(2) ?
    C8 C9 C10 . . 119.5(2) ?
    O6 C10 C11 . . 123.9(2) ?
    O6 C10 C9 . . 116.5(2) ?
    C11 C10 C9 . . 119.6(2) ?
    C10 C11 C12 . . 120.3(2) ?
    C10 C11 H11 . . 119.8 ?
    C12 C11 H11 . . 119.8 ?
    C13 C12 C11 . . 120.5(2) ?
    C13 C12 H12 . . 119.8 ?
    C11 C12 H12 . . 119.8 ?
    C12 C13 C8 . . 119.0(2) ?
    C12 C13 C14 . . 119.6(2) ?
    C8 C13 C14 . . 121.4(2) ?
    O8 C14 O7 . . 123.1(2) ?
    O8 C14 C13 . . 119.3(2) ?
    O7 C14 C13 . . 117.6(2) ?
    N2 C15 C15 . 2_655 109.9(2) ?
    N2 C15 H15A . . 109.7 ?
    C15 C15 H15A 2_655 . 109.7 ?
    N2 C15 H15B . . 109.7 ?
    C15 C15 H15B 2_655 . 109.7 ?
    H15A C15 H15B . . 108.2 ?
    N1 C16 C16 . 2_566 110.7(3) ?
    N1 C16 H16A . . 109.5 ?
    C16 C16 H16A 2_566 . 109.5 ?
    N1 C16 H16B . . 109.5 ?
    C16 C16 H16B 2_566 . 109.5 ?
    H16A C16 H16B . . 108.1 ?
    C16 N1 H1B . . 109.5 ?
    C16 N1 H1C . . 109.5 ?
    H1B N1 H1C . . 109.5 ?
    C16 N1 H1D . . 109.5 ?
    H1B N1 H1D . . 109.5 ?
    H1C N1 H1D . . 109.5 ?
    C15 N2 H2B . . 109.5 ?
    C15 N2 H2C . . 109.5 ?
    H2B N2 H2C . . 109.5 ?
    C15 N2 H2D . . 109.5 ?
    H2B N2 H2D . . 109.5 ?
    H2C N2 H2D . . 109.5 ?
    C3 O1 H1A . . 109.5 ?
    C4 O2 H2A . . 109.5 ?
    C9 O5 H5A . . 109.5 ?
    C10 O6 H6 . . 109.5 ?
    H1W O1W H2W . . 108(2) ?
loop_
    _geom_hbond_atom_site_label_D
    _geom_hbond_atom_site_label_H
    _geom_hbond_atom_site_label_A
    _geom_hbond_site_symmetry_A
    _geom_hbond_distance_DH
    _geom_hbond_distance_HA
    _geom_hbond_distance_DA
    _geom_hbond_angle_DHA
    N1 H1B O2 1_545 0.89 2.04 2.904(3) 162.8
    N1 H1C O4 2_666 0.89 1.94 2.803(3) 163.1
    N1 H1D O4 . 0.89 1.98 2.741(3) 142.9
    N2 H2B O3 2_665 0.89 2.09 2.931(3) 158.2
    N2 H2B O6 2_665 0.89 2.54 3.079(3) 119.6
    N2 H2C O8 . 0.89 1.90 2.742(2) 156.9
    N2 H2D O7 1_455 0.89 1.94 2.799(3) 162.5
    O1 H1A O1W 2_576 0.82 1.94 2.753(3) 169.2
    O2 H2A O7 1_465 0.82 1.95 2.755(2) 168.2
    O5 H5A O3 . 0.82 2.07 2.834(2) 155.8
    O5 H5A O4 . 0.82 2.35 3.014(3) 138.5
    O6 H6 O1W 1_655 0.82 1.90 2.686(2) 160.3
    O1W H1W O3 . 0.85(2) 1.86(2) 2.676(2) 159(3)
    O1W H2W O8 1_465 0.88(2) 1.85(2) 2.725(2) 173(3)
data_global
_journal_date_recd_electronic     2010-10-12
_journal_date_accepted     2010-10-18
_journal_name_full     'Acta Crystallographica, Section E'
_journal_year     2010
_journal_volume     66
_journal_issue     11
_journal_page_first     o2893
_journal_page_last     o2893
_journal_paper_category     QO
_journal_coeditor_code     SU2221
_publ_contact_author_name     'Li-Cai, Zhu'
_publ_contact_author_address
;
School of Chemistry and Environment
South China Normal University
Guangzhou 510631
People's Republic of China
;
_publ_contact_author_email     licaizhu1977@yahoo.com.cn
_publ_contact_author_fax     '86 020 39310187'
_publ_contact_author_phone     '86 020 39310187'
_publ_section_title
;
Ethylenediammonium bis(3,4-dihydroxybenzoate) monohydrate
;
loop_
    _publ_author_name
    _publ_author_footnote
    _publ_author_address
    'Li-Cai Zhu' .
;
School of Chemistry and Environment
South China Normal University
Guangzhou 510631
People's Republic of China
;
