# Supplementary material for: Ethyl­enediammonium bis­(3,4-dihy­droxy­benzoate) monohydrate
Source: Acta Crystallogr Sect E Struct Rep Online. 2010 Oct 23;66(Pt 11):o2893. doi: 10.1107/S1600536810042182 (PMC3009286; doi:10.1107/S1600536810042182)
Supplement: Supplementary file 2 [file e-66-o2893-Isup2.hkl]

# 
# h,k,l, Fc-squared, Fo-squared, sigma(Fo-squared) and status flag 
# 
data_I
_shelx_title ' S in P-1' 
_shelx_refln_list_code          4 
_shelx_F_calc_maximum      108.46 
_exptl_crystal_F_000       408.00 
_reflns_d_resolution_high  0.8346 
 
loop_ 
 _symmetry_equiv_pos_as_xyz 
 'x, y, z' 
 '-x, -y, -z' 
 
_cell_length_a     6.8489 
_cell_length_b    10.7999 
_cell_length_c    12.0137 
_cell_angle_alpha  75.866 
_cell_angle_beta   81.387 
_cell_angle_gamma  83.599 
 
_shelx_F_squared_multiplier     1.000 
 
loop_ 
 _refln_index_h 
 _refln_index_k 
 _refln_index_l 
 _refln_F_squared_calc 
 _refln_F_squared_meas 
 _refln_F_squared_sigma 
 _refln_observed_status 
   1   0   0      218.16      231.56      3.49 o 
   2   0   0     3195.72     3116.58     18.73 o 
   3   0   0      671.30      703.10      8.16 o 
   4   0   0     1954.33     2013.54     17.24 o 
   5   0   0        6.88       10.39      3.88 o 
   6   0   0      179.20      188.96     11.08 o 
   7   0   0        0.96        0.95      3.94 o 
   8   0   0       18.77       17.73      6.49 o 
  -8   1   0        0.06       -3.08      4.15 o 
  -7   1   0       15.99        6.08      4.84 o 
  -6   1   0       77.09       78.95      8.18 o 
  -5   1   0      213.57      210.06      7.53 o 
  -4   1   0      217.42      238.31      8.45 o 
  -3   1   0     1329.94     1336.53     11.86 o 
  -2   1   0      220.81      166.71      5.51 o 
  -1   1   0        4.86        4.54      1.40 o 
   0   1   0      124.24      130.60      1.99 o 
   1   1   0      454.77      392.50      4.96 o 
   2   1   0     8257.77     7944.32     71.27 o 
   3   1   0     2487.23     2419.41     33.04 o 
   4   1   0      514.35      512.93     22.74 o 
   5   1   0        0.84        1.74      2.16 o 
   6   1   0      375.87      376.36     15.15 o 
   7   1   0       66.55       54.69      7.87 o 
   8   1   0        0.04       -5.64      4.08 o 
  -7   2   0        4.13        1.21      4.31 o 
  -6   2   0       77.89       69.94      7.69 o 
  -5   2   0       19.26       18.65      3.76 o 
  -4   2   0      178.38      154.77      9.21 o 
  -3   2   0       10.85       10.23      2.11 o 
  -2   2   0     1554.21     1574.75     15.77 o 
  -1   2   0       33.53       28.98      2.04 o 
   0   2   0        0.44        1.76      0.78 o 
   1   2   0      205.54      181.45      4.87 o 
   2   2   0      184.61      181.42      3.74 o 
   3   2   0        5.08        9.40      2.86 o 
   4   2   0      551.64      606.12     11.20 o 
   5   2   0      302.03      316.89      9.08 o 
   6   2   0      288.05      297.54     13.50 o 
   7   2   0        8.30        3.33      4.26 o 
   8   2   0        0.08       -3.76      4.24 o 
  -7   3   0       41.95       41.36      7.82 o 
  -6   3   0        5.65        9.36      3.39 o 
  -5   3   0        2.48       -0.27      2.35 o 
  -4   3   0      132.09      128.98      6.00 o 
  -3   3   0       48.89       44.96      4.21 o 
  -2   3   0      172.42      197.21      5.56 o 
  -1   3   0      169.75      201.50      5.22 o 
   0   3   0     3252.94     3121.82     18.00 o 
   1   3   0      491.34      485.45      5.44 o 
   2   3   0       58.90       65.09      3.36 o 
   3   3   0        1.26        1.32      1.16 o 
   4   3   0      161.90      170.66      6.21 o 
   5   3   0      480.45      470.37     11.32 o 
   6   3   0      103.98      112.25      9.25 o 
   7   3   0       15.35       14.08      5.31 o 
   8   3   0       73.40       72.27      9.83 o 
  -7   4   0        0.00        0.53      4.41 o 
  -6   4   0       28.57       24.96      4.59 o 
  -5   4   0       55.59       52.56      5.17 o 
  -4   4   0      130.54      128.15      6.62 o 
  -3   4   0      385.70      360.93      8.92 o 
  -2   4   0      844.31      857.99     12.61 o 
  -1   4   0      806.06      863.99     11.51 o 
   0   4   0       42.28       52.25      2.01 o 
   1   4   0       28.52       35.59      1.80 o 
   2   4   0       16.81       19.61      4.57 o 
   3   4   0       50.29       56.86      5.73 o 
   4   4   0      213.90      199.06      6.82 o 
   5   4   0      146.09      141.40      6.67 o 
   6   4   0      182.63      186.09     11.32 o 
   7   4   0        6.76        3.39      4.01 o 
  -7   5   0       11.50        7.18      5.10 o 
  -6   5   0        7.94        4.88      3.39 o 
  -5   5   0      515.40      506.02     14.86 o 
  -4   5   0      400.72      400.26     10.78 o 
  -3   5   0       21.10       18.11      3.26 o 
  -2   5   0      121.59      123.33      5.47 o 
  -1   5   0      405.62      463.88     11.57 o 
   0   5   0     2125.43     2119.68     18.35 o 
   1   5   0      975.81     1093.11     12.62 o 
   2   5   0      493.22      513.11      7.82 o 
   3   5   0      293.86      318.02      8.19 o 
   4   5   0      106.75      110.00      5.65 o 
   5   5   0      137.20      158.90      7.18 o 
   6   5   0        1.17        1.07      3.29 o 
   7   5   0       43.42       41.84      7.59 o 
  -6   6   0        3.98        2.52      3.18 o 
  -5   6   0       44.46       41.17      5.23 o 
  -4   6   0     1314.56     1293.05     20.51 o 
  -3   6   0      449.73      446.48     11.23 o 
  -2   6   0      253.82      270.86      9.44 o 
  -1   6   0      413.27      441.90      9.38 o 
   0   6   0       23.70       24.01      1.77 o 
   1   6   0      110.24      111.00      3.40 o 
   2   6   0        1.61        1.88      1.66 o 
   3   6   0        4.97        6.15      2.19 o 
   4   6   0       65.71       81.31      5.40 o 
   5   6   0        1.35       -0.11      2.06 o 
   6   6   0       16.72       20.71      5.76 o 
   7   6   0        0.00       -4.83      3.22 o 
  -6   7   0       27.33       24.55      5.18 o 
  -5   7   0      215.64      221.37      9.70 o 
  -4   7   0        0.31       -1.11      2.41 o 
  -3   7   0       55.69       56.22      5.12 o 
  -2   7   0       88.39       88.08      5.55 o 
  -1   7   0       16.20       18.56      3.12 o 
   0   7   0       25.23       29.73      3.23 o 
   1   7   0        2.51        1.23      1.24 o 
   2   7   0        0.97        0.93      1.79 o 
   3   7   0        6.76        8.38      2.82 o 
   4   7   0       35.88       28.09      4.09 o 
   5   7   0        0.00       -0.28      2.26 o 
   6   7   0       17.97       15.70      5.15 o 
   7   7   0       31.15       27.30      6.59 o 
  -5   8   0       64.86       73.76     20.87 o 
  -4   8   0      299.17      301.77     26.29 o 
  -3   8   0       24.72       27.14      5.36 o 
  -2   8   0       11.21       10.32      5.95 o 
  -1   8   0      110.65      125.73      9.82 o 
   0   8   0        4.94        6.38      2.66 o 
   1   8   0        5.14       -0.41      3.19 o 
   2   8   0       28.01       24.90      3.36 o 
   3   8   0      310.18      289.40      9.25 o 
   4   8   0       10.99       11.84      3.20 o 
   5   8   0       38.45       35.77      4.84 o 
   6   8   0       23.89       25.89      6.57 o 
  -5   9   0       32.33       38.09      5.83 o 
  -4   9   0        9.99       10.23      3.89 o 
  -3   9   0       40.69       41.38      5.10 o 
  -2   9   0      362.02      335.15     10.75 o 
  -1   9   0      148.14      152.64      7.22 o 
   0   9   0        0.23        2.29      4.02 o 
   1   9   0      102.12      110.23      9.83 o 
   2   9   0       57.06       66.10      4.84 o 
   3   9   0       79.44       77.56     14.62 o 
   4   9   0        4.29        0.46      3.88 o 
   5   9   0        7.22        9.59      4.86 o 
   6   9   0       24.64       29.96      7.02 o 
  -4  10   0       12.52        7.99      3.93 o 
  -3  10   0        3.66        2.31      3.20 o 
  -2  10   0       23.16       20.93      4.23 o 
  -1  10   0        7.65        6.95      5.48 o 
   0  10   0       64.61       70.58      9.00 o 
   1  10   0       75.84       77.28      9.12 o 
   2  10   0      221.75      226.74     13.53 o 
   3  10   0        4.61       -0.50      3.82 o 
   4  10   0       65.69       72.15      9.03 o 
   5  10   0        0.58       -2.53      3.68 o 
  -3  11   0        6.22        4.54      4.12 o 
  -2  11   0       50.61       40.19      5.33 o 
  -1  11   0       62.63       44.91      8.29 o 
   0  11   0       36.53       38.92      7.83 o 
   1  11   0       11.62       28.60      7.24 o 
   2  11   0       77.33       84.39     10.04 o 
   3  11   0       57.46       54.23      8.73 o 
   4  11   0        1.83        3.32      4.74 o 
  -1  12   0        0.06        2.80      4.62 o 
   0  12   0       48.01       54.07      9.11 o 
   1  12   0        2.62       -1.05      4.32 o 
   2  12   0        0.59       -2.00      4.53 o 
  -2 -12   1        0.10        3.83      5.63 o 
  -1 -12   1       12.51        7.55      5.80 o 
   0 -12   1       21.38       21.45      7.16 o 
   1 -12   1       45.98       56.89      9.72 o 
  -4 -11   1        1.27       -0.90      4.58 o 
  -3 -11   1        1.99       -4.99      4.07 o 
  -2 -11   1       56.13       57.63      8.95 o 
  -1 -11   1       33.92       52.27      8.67 o 
   0 -11   1       26.52       32.55      7.54 o 
   1 -11   1        6.56        7.71      4.97 o 
   2 -11   1       10.49        3.24      3.52 o 
   3 -11   1       20.45       28.60      5.42 o 
  -5 -10   1       84.25       81.70     10.36 o 
  -4 -10   1        3.94       13.97      5.42 o 
  -3 -10   1      297.44      299.86     15.57 o 
  -2 -10   1       65.20       69.98      8.83 o 
  -1 -10   1        4.94        5.49      4.43 o 
   0 -10   1       28.18       30.20      6.91 o 
   1 -10   1       51.13       51.50      5.69 o 
   2 -10   1       38.98       40.15      5.22 o 
   3 -10   1       73.30       76.73      6.63 o 
   4 -10   1       15.74       15.10      4.51 o 
  -5  -9   1       98.46       96.98      7.39 o 
  -4  -9   1        0.18       -4.78      3.19 o 
  -3  -9   1       16.56       27.45      6.11 o 
  -2  -9   1      640.88      676.14     21.43 o 
  -1  -9   1      838.33      874.44     24.26 o 
   0  -9   1      110.71      109.14      9.42 o 
   1  -9   1        0.01       -1.05      2.70 o 
   2  -9   1       64.12       69.96      5.78 o 
   3  -9   1        4.61        3.96      3.00 o 
   4  -9   1       24.48       27.80      4.90 o 
   5  -9   1        0.33        3.70      3.67 o 
  -6  -8   1        4.78       -2.39      3.40 o 
  -5  -8   1       13.96       10.58      4.67 o 
  -4  -8   1        9.21        1.06      4.17 o 
  -3  -8   1      267.08      250.93     12.83 o 
  -2  -8   1       22.27       26.00      5.68 o 
  -1  -8   1        4.03       -1.92      3.36 o 
   0  -8   1        4.25        7.05      2.57 o 
   1  -8   1       10.75        8.43      2.94 o 
   2  -8   1       55.73       67.30      5.27 o 
   3  -8   1       45.87       46.59      4.99 o 
   4  -8   1       43.00       40.79      5.23 o 
   5  -8   1        1.67        0.68      3.23 o 
  -6  -7   1       23.41       29.50      6.86 o 
  -5  -7   1       25.92       12.61      4.36 o 
  -4  -7   1        1.30       -0.77      3.59 o 
  -3  -7   1      249.08      236.28     11.69 o 
  -2  -7   1       93.97       88.85      7.65 o 
  -1  -7   1       66.50       78.79      4.43 o 
   0  -7   1      257.76      259.13      8.51 o 
   1  -7   1       85.93       90.11      6.71 o 
   2  -7   1        0.17        1.58      2.51 o 
   3  -7   1      391.33      391.82     11.10 o 
   4  -7   1       36.43       26.24      4.84 o 
   5  -7   1       21.02       15.37      4.17 o 
   6  -7   1      157.32      150.59     17.07 o 
  -7  -6   1       84.09       96.37     10.82 o 
  -6  -6   1      141.14      158.99     11.65 o 
  -5  -6   1       59.37       71.77      7.95 o 
  -4  -6   1      152.46      148.66      9.62 o 
  -3  -6   1      277.86      280.47     12.07 o 
  -2  -6   1      139.47      135.90      4.57 o 
  -1  -6   1        0.08       -0.52      1.55 o 
   0  -6   1      438.91      478.75     12.16 o 
   1  -6   1       29.88       40.75      3.48 o 
   2  -6   1        1.20        8.48      4.74 o 
   3  -6   1       61.61       65.27      5.08 o 
   4  -6   1       56.06       55.30      5.15 o 
   5  -6   1       12.80       10.07      7.68 o 
   6  -6   1       38.98       34.21      5.43 o 
  -7  -5   1        8.86        6.71      4.87 o 
  -6  -5   1      133.51      150.88     10.93 o 
  -5  -5   1      444.91      480.20     17.40 o 
  -4  -5   1        0.46        0.43      2.79 o 
  -3  -5   1     1042.39     1116.12     16.24 o 
  -2  -5   1      266.65      302.44      7.44 o 
  -1  -5   1      659.79      655.14      9.56 o 
   0  -5   1        7.09       11.05      2.02 o 
   1  -5   1      157.15      175.44      5.88 o 
   2  -5   1      463.87      482.54     10.07 o 
   3  -5   1        0.17        5.51      2.29 o 
   4  -5   1       65.22       63.31      5.20 o 
   5  -5   1       68.56       70.21      5.86 o 
   6  -5   1       20.34       24.93      5.87 o 
   7  -5   1        5.90        8.03      8.21 o 
  -7  -4   1      132.47      130.48     11.36 o 
  -6  -4   1      316.81      329.19     15.14 o 
  -5  -4   1       36.42       50.10      6.44 o 
  -4  -4   1      162.50      177.17      9.25 o 
  -3  -4   1       76.23       58.96      3.94 o 
  -2  -4   1       28.53       38.91      5.87 o 
  -1  -4   1      544.94      549.18      7.98 o 
   0  -4   1       23.86       22.68      2.18 o 
   1  -4   1     2035.65     2145.86     20.17 o 
   2  -4   1      256.98      286.23      7.17 o 
   3  -4   1      112.81      109.19      5.20 o 
   4  -4   1       18.07       13.97      3.26 o 
   5  -4   1        9.29        9.72      3.39 o 
   6  -4   1        0.30       -2.93      4.43 o 
   7  -4   1        0.19       -2.11      3.13 o 
  -7  -3   1       14.25       11.95      5.28 o 
  -6  -3   1       63.06       69.07      7.91 o 
  -5  -3   1      100.67       83.22      7.69 o 
  -4  -3   1        1.99        8.10      2.86 o 
  -3  -3   1      241.72      242.33      6.50 o 
  -2  -3   1     3060.84     2888.09     25.49 o 
  -1  -3   1       54.55       42.74      3.80 o 
   0  -3   1      249.52      238.15      6.74 o 
   1  -3   1      338.85      336.93      6.41 o 
   2  -3   1     2532.39     2389.11     22.02 o 
   3  -3   1      119.17      105.69      4.68 o 
   4  -3   1       26.16       30.22      6.58 o 
   5  -3   1      280.41      286.81      9.22 o 
   6  -3   1       33.06       27.62      4.40 o 
   7  -3   1       17.94       17.23      4.23 o 
  -7  -2   1       43.98       48.47      7.73 o 
  -6  -2   1        0.00       -2.63      2.76 o 
  -5  -2   1       54.63       59.19      6.56 o 
  -4  -2   1      902.31      926.12     20.07 o 
  -3  -2   1       46.28       41.11      4.14 o 
  -2  -2   1      712.30      652.61     12.69 o 
  -1  -2   1     3316.48     3261.95     33.23 o 
   0  -2   1        0.67        1.31      1.08 o 
   1  -2   1      408.99      369.03      5.91 o 
   2  -2   1        0.46       -0.33      0.81 o 
   3  -2   1     1305.14     1256.92     20.69 o 
   4  -2   1      243.98      262.61      5.62 o 
   5  -2   1        0.41       -1.24      5.69 o 
   6  -2   1      165.36      155.18     10.93 o 
   7  -2   1       98.41       94.02      7.23 o 
  -8  -1   1        0.21       -5.05      3.37 o 
  -7  -1   1       26.12       26.54      6.22 o 
  -6  -1   1      256.35      260.37     13.09 o 
  -5  -1   1       62.90       64.39      6.67 o 
  -4  -1   1      108.95      112.70      6.76 o 
  -3  -1   1      962.88      965.68     17.77 o 
  -2  -1   1     1940.63     1991.46     24.46 o 
  -1  -1   1     1493.04     1418.84     11.69 o 
   0  -1   1     1656.36     1735.43     17.16 o 
   1  -1   1        6.04        7.20      1.36 o 
   2  -1   1     1121.07     1080.45      8.88 o 
   3  -1   1       28.86       22.44      2.52 o 
   4  -1   1      239.60      245.02      5.42 o 
   5  -1   1      144.09      138.52      6.53 o 
   6  -1   1      197.76      194.21      8.02 o 
   7  -1   1        7.97       13.24      5.47 o 
   8  -1   1        0.06        2.17      5.05 o 
  -7   0   1       10.01        8.42      4.83 o 
  -6   0   1        4.49       -0.04      3.36 o 
  -5   0   1       17.13       11.94      4.05 o 
  -4   0   1      143.92      136.67      7.46 o 
  -3   0   1       16.59       16.54      2.96 o 
  -2   0   1     1777.05     1652.29     21.06 o 
  -1   0   1      737.90      862.49     11.36 o 
   0   0   1       62.37       48.22      1.72 o 
   1   0   1      118.05      142.10      2.09 o 
   2   0   1    11762.55    11107.92     55.74 o 
   3   0   1       17.09       17.80      1.65 o 
   4   0   1       63.29       67.50      3.71 o 
   5   0   1       62.95       63.21      3.57 o 
   6   0   1       83.03       74.76      5.33 o 
   7   0   1        8.15        2.90      4.64 o 
   8   0   1        0.30        0.70      4.72 o 
  -7   1   1      150.89      119.11     10.71 o 
  -6   1   1        0.17        7.87      4.44 o 
  -5   1   1      117.65      112.28      8.34 o 
  -4   1   1       45.12       53.17      5.19 o 
  -3   1   1      349.72      370.09     10.53 o 
  -2   1   1      182.78      158.20      5.82 o 
   0   1   1        5.95        6.98      0.67 o 
   1   1   1     3160.61     3125.38     16.96 o 
   2   1   1     5916.42     6096.57     32.03 o 
   3   1   1     1926.08     1937.65     19.84 o 
   4   1   1     1480.85     1435.23     15.03 o 
   5   1   1      314.22      315.38      6.87 o 
   6   1   1       48.67       46.80      4.61 o 
   7   1   1        0.53        9.28      5.05 o 
   8   1   1       61.31       56.81      9.03 o 
  -7   2   1        0.02        4.53      4.72 o 
  -6   2   1        0.01        2.04      4.15 o 
  -5   2   1       23.50       25.69      5.33 o 
  -4   2   1       57.09       69.76      8.65 o 
  -3   2   1       41.94       65.26      4.28 o 
  -2   2   1      447.14      459.48      8.37 o 
  -1   2   1      790.43      838.03      6.91 o 
   0   2   1      661.80      635.41      5.23 o 
   1   2   1      300.26      292.37      4.79 o 
   2   2   1       25.71       31.11      1.57 o 
   3   2   1     1280.66     1303.49     11.33 o 
   4   2   1     1185.54     1183.88     15.71 o 
   5   2   1       72.79       74.90      4.91 o 
   6   2   1      305.19      305.76      9.66 o 
   7   2   1        0.00       -0.01      3.84 o 
   8   2   1       76.12       60.03      9.15 o 
  -7   3   1        6.48        5.96      4.92 o 
  -6   3   1       37.58       42.21      7.25 o 
  -5   3   1       24.68       37.72      5.55 o 
  -4   3   1      113.29      110.19      5.67 o 
  -3   3   1      158.97      155.80      5.63 o 
  -2   3   1      137.97      147.08      4.88 o 
  -1   3   1      107.70       96.20      3.55 o 
   0   3   1       65.28       56.35      1.93 o 
   1   3   1     4497.76     4300.31     29.63 o 
   2   3   1      344.49      334.88      6.55 o 
   3   3   1      596.13      575.15      9.64 o 
   4   3   1      121.68      108.38      6.77 o 
   5   3   1      763.70      748.35     13.97 o 
   6   3   1      478.02      493.03     13.28 o 
   7   3   1        2.53        1.98      3.59 o 
   8   3   1       18.55        6.18      5.15 o 
  -7   4   1       37.29       42.03      8.12 o 
  -6   4   1       29.26       31.56      6.74 o 
  -5   4   1      235.65      234.78     16.97 o 
  -4   4   1       76.91       92.38      5.64 o 
  -3   4   1       39.19       40.94      3.70 o 
  -2   4   1       15.78       15.27      1.68 o 
  -1   4   1     1194.74     1070.70     10.77 o 
   0   4   1      451.18      433.32      5.61 o 
   1   4   1     1010.24     1040.12      8.59 o 
   2   4   1     1093.97     1113.55     18.00 o 
   3   4   1       71.60       79.85      4.07 o 
   4   4   1        9.31       10.83      2.34 o 
   5   4   1       28.48       29.08      3.75 o 
   6   4   1      259.72      292.79     13.24 o 
   7   4   1        3.14       -2.11      2.52 o 
  -7   5   1        5.63        4.65      5.38 o 
  -6   5   1       27.06       33.68      7.08 o 
  -5   5   1        4.92        1.75      4.95 o 
  -4   5   1      199.40      193.63      7.95 o 
  -3   5   1        1.54        5.75      2.46 o 
  -2   5   1      308.11      299.97     14.32 o 
  -1   5   1      477.18      490.25      5.76 o 
   0   5   1      930.72      923.41     10.13 o 
   1   5   1      746.82      749.49      7.77 o 
   2   5   1       77.87       80.33      4.36 o 
   3   5   1        7.35        6.49      2.03 o 
   4   5   1      136.28      126.78      4.70 o 
   5   5   1       14.98       10.15      4.97 o 
   6   5   1       13.29       12.44      3.46 o 
   7   5   1       66.70       70.16      6.44 o 
  -6   6   1       50.76       28.93      7.03 o 
  -5   6   1        0.86       -4.10      2.73 o 
  -4   6   1      820.05      826.15     16.64 o 
  -3   6   1       17.72       13.88      3.40 o 
  -2   6   1        1.47        4.86      2.61 o 
  -1   6   1      217.99      215.44      6.69 o 
   0   6   1      262.84      271.60      4.93 o 
   1   6   1       63.63       60.28      2.81 o 
   2   6   1       25.09       32.69      4.07 o 
   3   6   1        1.23       -1.60      2.41 o 
   4   6   1       46.36       50.61      4.58 o 
   5   6   1       32.25       32.00      4.09 o 
   6   6   1       93.25      105.80      7.03 o 
   7   6   1        6.38        7.89      6.08 o 
  -6   7   1      147.82      137.59     12.06 o 
  -5   7   1        0.06        1.98      3.56 o 
  -4   7   1      190.23      208.04      8.87 o 
  -3   7   1      126.38      135.29      6.98 o 
  -2   7   1       40.84       34.73      4.06 o 
  -1   7   1     1164.88     1138.64     16.59 o 
   0   7   1        0.93        0.10      1.27 o 
   1   7   1       12.82       11.91      2.42 o 
   2   7   1       71.84       74.01      6.43 o 
   3   7   1        6.75        2.14      2.30 o 
   4   7   1       28.14       27.28      3.95 o 
   5   7   1        4.29        3.67      2.69 o 
   6   7   1       45.82       55.66      5.76 o 
   7   7   1        0.01        1.19      3.69 o 
  -5   8   1        0.14       -3.67      3.13 o 
  -4   8   1      594.41      601.50     23.20 o 
  -3   8   1      221.32      212.83      8.86 o 
  -2   8   1      589.20      571.68     17.94 o 
  -1   8   1        2.86        4.96      2.74 o 
   0   8   1       17.61       22.15      3.69 o 
   1   8   1      439.38      432.36      9.51 o 
   2   8   1      194.77      185.89      6.91 o 
   3   8   1       19.83       22.54      3.56 o 
   4   8   1        2.20        1.21      3.00 o 
   5   8   1      241.17      224.59     27.65 o 
   6   8   1        1.95        3.52      2.99 o 
  -5   9   1       24.14       28.76      5.41 o 
  -4   9   1      166.90      163.77      8.97 o 
  -3   9   1      251.95      253.65     11.61 o 
  -2   9   1      663.41      633.53     14.47 o 
  -1   9   1      459.39      456.81     11.70 o 
   0   9   1       92.64      100.45      9.03 o 
   1   9   1     1551.43     1578.91     32.58 o 
   2   9   1      100.53       85.47      5.30 o 
   3   9   1      143.79      135.19      6.80 o 
   4   9   1        4.88        3.16      3.22 o 
   5   9   1       59.10       55.99      5.83 o 
   6   9   1       57.54       67.26      6.55 o 
  -4  10   1        0.35        4.86      3.58 o 
  -3  10   1        0.57        0.18      3.13 o 
  -2  10   1        6.83        8.94      3.43 o 
  -1  10   1        3.79        1.40      5.34 o 
   0  10   1       60.28       75.22      8.95 o 
   1  10   1        8.86       12.11      5.07 o 
   2  10   1      131.99      126.80     10.90 o 
   3  10   1       17.13       26.06      4.26 o 
   4  10   1        8.28        6.01      3.68 o 
   5  10   1        4.14       -1.57      2.64 o 
  -3  11   1        0.01       -1.27      3.18 o 
  -2  11   1       15.79       11.34      7.92 o 
  -1  11   1        8.12        3.30      4.41 o 
   0  11   1        9.51        2.58      4.73 o 
   1  11   1       12.99        8.81      5.47 o 
   2  11   1       69.92       70.21      9.24 o 
   3  11   1       10.51        9.30      5.37 o 
   4  11   1       57.17       53.85      8.82 o 
  -2  12   1      108.70      135.76     12.90 o 
  -1  12   1        1.87        0.63      4.81 o 
   0  12   1        1.16        4.58      5.05 o 
   1  12   1       16.29       15.73      6.47 o 
   2  12   1      142.64      177.09     14.14 o 
   3  12   1       11.71       12.60      5.42 o 
  -3 -11   2        6.32       20.18      6.13 o 
  -2 -11   2        0.53       -1.47      3.68 o 
  -1 -11   2        0.00       -0.03      4.51 o 
   0 -11   2       18.30       11.73      5.65 o 
   1 -11   2       17.31       15.73      5.80 o 
   2 -11   2        9.05        4.77      3.48 o 
  -4 -10   2       16.28       22.90      6.41 o 
  -3 -10   2      182.33      173.08     12.51 o 
  -2 -10   2       45.26       62.91      8.76 o 
  -1 -10   2      348.13      335.43     16.17 o 
   0 -10   2       36.54       36.70      7.43 o 
   1 -10   2       10.00        3.98      3.15 o 
   2 -10   2        3.77       12.10      7.17 o 
   3 -10   2       37.92       39.61      5.60 o 
  -5  -9   2       28.55       23.98      6.49 o 
  -4  -9   2       11.51       18.21      6.15 o 
  -3  -9   2      103.28      105.13      9.81 o 
  -2  -9   2       50.25       63.90      8.22 o 
  -1  -9   2       81.02       83.99      8.86 o 
   0  -9   2       67.76       59.22      7.84 o 
   1  -9   2        6.88        6.17      4.04 o 
   2  -9   2       34.12       28.12      4.47 o 
   3  -9   2        8.44        0.99      2.96 o 
   4  -9   2        3.85       13.88      3.79 o 
  -6  -8   2       10.42        5.92      4.44 o 
  -5  -8   2       38.40       55.11      8.38 o 
  -4  -8   2        0.11        7.76      4.88 o 
  -3  -8   2       22.24       27.43      6.10 o 
  -2  -8   2       13.78       16.54      4.91 o 
  -1  -8   2      227.63      235.67     11.97 o 
   0  -8   2        5.81        7.90      7.14 o 
   1  -8   2      119.33      121.04      8.92 o 
   2  -8   2        3.45        2.57      2.65 o 
   3  -8   2       84.13       85.30      6.97 o 
   4  -8   2        2.09        2.14      3.98 o 
   5  -8   2        1.05       -2.03      5.70 o 
  -6  -7   2       12.44       10.19      5.18 o 
  -5  -7   2        6.37        7.62      4.27 o 
  -4  -7   2       22.47       22.38      5.57 o 
  -3  -7   2       45.34       39.13      6.15 o 
  -2  -7   2      290.71      266.79     12.15 o 
  -1  -7   2      225.26      227.47      7.06 o 
   0  -7   2      677.45      648.14     12.30 o 
   1  -7   2       41.36       39.93      3.96 o 
   2  -7   2        6.26        6.23      3.13 o 
   3  -7   2      121.32      103.66      6.16 o 
   4  -7   2        0.69       -0.40      2.51 o 
   5  -7   2        0.71       -1.24      2.72 o 
   6  -7   2       16.83       22.80      4.86 o 
  -7  -6   2        3.53        5.50      5.10 o 
  -6  -6   2       51.57       51.15      8.18 o 
  -5  -6   2       17.12        6.42      4.20 o 
  -4  -6   2      111.62      100.82      6.17 o 
  -3  -6   2        3.36        2.03      3.68 o 
  -2  -6   2      640.77      686.48     11.07 o 
  -1  -6   2       56.00       69.95      5.30 o 
   0  -6   2     1042.69     1070.86     15.01 o 
   1  -6   2       96.44       92.67      4.75 o 
   2  -6   2       68.21       63.28      4.58 o 
   3  -6   2      286.96      290.01      9.13 o 
   4  -6   2      361.27      362.59     10.82 o 
   5  -6   2       32.19       28.51      4.61 o 
   6  -6   2       12.58        8.07      3.62 o 
  -7  -5   2       16.08       22.86      6.52 o 
  -6  -5   2       48.17       42.72      7.42 o 
  -5  -5   2        9.83       19.51      5.01 o 
  -4  -5   2      141.36      133.43      8.57 o 
  -3  -5   2       32.72       40.02      5.52 o 
  -2  -5   2      446.56      467.25     13.76 o 
  -1  -5   2      263.89      301.84      6.91 o 
   0  -5   2      940.10      962.17     20.04 o 
   1  -5   2      478.90      535.69      9.75 o 
   2  -5   2       88.38       95.42      4.84 o 
   3  -5   2       45.33       47.25      6.96 o 
   4  -5   2       73.23       73.99      5.36 o 
   5  -5   2       95.84       90.76      6.36 o 
   6  -5   2       34.74       49.20      8.88 o 
   7  -5   2       21.03       18.70      4.81 o 
  -7  -4   2       32.00       30.12      6.75 o 
  -6  -4   2       99.79       93.22      9.21 o 
  -5  -4   2      379.04      387.64     15.35 o 
  -4  -4   2        0.83        2.75      2.90 o 
  -3  -4   2      265.54      267.10     14.09 o 
  -2  -4   2     2067.28     2203.70     31.10 o 
  -1  -4   2      154.97      151.71      6.95 o 
   0  -4   2     1469.80     1459.02     32.47 o 
   1  -4   2       63.76       55.80      1.97 o 
   2  -4   2      284.85      304.18      8.30 o 
   3  -4   2      561.71      568.02     11.05 o 
   4  -4   2       37.41       39.28      4.01 o 
   5  -4   2       11.29       15.09      3.53 o 
   6  -4   2        0.03        6.67      3.60 o 
   7  -4   2        1.17       -1.24      3.67 o 
  -7  -3   2        8.06        8.69      4.92 o 
  -6  -3   2      171.62      160.63     10.94 o 
  -5  -3   2      593.56      567.93     18.01 o 
  -4  -3   2      156.04      147.37      8.50 o 
  -3  -3   2       44.57       44.94      4.62 o 
  -2  -3   2      561.55      555.36     13.38 o 
  -1  -3   2     2411.19     2417.65     29.19 o 
   0  -3   2      576.03      546.10      8.44 o 
   1  -3   2      287.22      240.10      3.68 o 
   2  -3   2        2.01        1.87      0.95 o 
   3  -3   2      192.92      206.83      4.17 o 
   4  -3   2      594.59      566.86     11.42 o 
   5  -3   2      155.07      163.06      7.21 o 
   6  -3   2       31.52       33.61      4.68 o 
   7  -3   2       16.23        9.78      3.97 o 
  -7  -2   2       70.18       82.28      9.50 o 
  -6  -2   2        1.87       -1.11      3.33 o 
  -5  -2   2      212.68      233.32     11.55 o 
  -4  -2   2       63.71       53.39      5.61 o 
  -3  -2   2       40.53       43.80      4.52 o 
  -2  -2   2     1344.17     1194.38     18.53 o 
  -1  -2   2      642.39      631.89     11.65 o 
   0  -2   2      463.31      501.15      9.20 o 
   1  -2   2      178.53      140.57      3.34 o 
   2  -2   2     1147.90     1180.71      9.70 o 
   3  -2   2      765.41      810.04      9.44 o 
   4  -2   2      183.88      193.02      4.91 o 
   5  -2   2      210.61      221.87      8.57 o 
   6  -2   2       95.78       82.92      5.94 o 
   7  -2   2       10.81        4.95      3.52 o 
  -7  -1   2       40.27       47.60      7.98 o 
  -6  -1   2       18.27       24.39      5.66 o 
  -5  -1   2       56.21       55.37      6.44 o 
  -3  -1   2      548.84      511.98     13.03 o 
  -2  -1   2       16.77        8.10      2.26 o 
  -1  -1   2        1.64       -0.21      1.15 o 
   0  -1   2     3526.74     3740.97     33.45 o 
   1  -1   2     1257.60     1182.00      8.39 o 
   2  -1   2      574.52      556.23      6.04 o 
   3  -1   2       11.99       18.23      3.02 o 
   4  -1   2       52.61       61.79      3.01 o 
   5  -1   2       31.14       35.31      2.91 o 
   6  -1   2        9.43        9.74      2.85 o 
   7  -1   2       14.99        4.63      3.36 o 
   8  -1   2       86.93      106.10     11.20 o 
  -7   0   2       27.91       32.33      6.95 o 
  -6   0   2       62.17       59.06      7.44 o 
  -5   0   2        8.50        7.66      4.08 o 
  -4   0   2      563.26      514.27     14.65 o 
  -3   0   2       25.65       22.04      3.48 o 
  -2   0   2      705.40      712.65     13.10 o 
  -1   0   2     4211.59     3947.88     36.62 o 
   0   0   2      432.47      357.30      3.97 o 
   1   0   2     1411.58     1351.59     10.25 o 
   2   0   2     2140.80     2052.74     13.60 o 
   3   0   2      299.06      297.04      5.05 o 
   4   0   2      217.95      215.30      5.03 o 
   5   0   2      160.00      164.04      5.06 o 
   6   0   2      595.55      587.29     14.69 o 
   7   0   2        0.00       -1.24      2.55 o 
   8   0   2       15.82        7.47      5.81 o 
  -7   1   2       43.79       34.09      7.41 o 
  -6   1   2       15.64       16.07      5.46 o 
  -5   1   2      125.74      137.06      9.08 o 
  -4   1   2       72.94       60.55      5.68 o 
  -3   1   2     1659.68     1582.34     24.26 o 
  -2   1   2      729.31      715.78     13.19 o 
  -1   1   2      781.27      671.73     10.64 o 
   0   1   2       30.30       22.90      1.24 o 
   1   1   2     3197.95     2886.90     19.44 o 
   2   1   2      612.28      563.06      5.87 o 
   3   1   2      524.98      528.94      6.73 o 
   4   1   2     1322.82     1316.76     12.92 o 
   5   1   2       35.89       37.85      2.87 o 
   6   1   2      120.69      117.83      4.97 o 
   7   1   2       50.74       40.36      4.94 o 
   8   1   2       82.24       61.97      8.87 o 
  -7   2   2       22.79       27.11      7.21 o 
  -6   2   2      312.58      266.08     13.91 o 
  -5   2   2       17.61       12.94      4.43 o 
  -4   2   2       14.46       24.26      4.41 o 
  -3   2   2      408.92      408.71     11.85 o 
  -2   2   2       19.80       10.22      2.72 o 
  -1   2   2       85.04      107.54      3.17 o 
   0   2   2      197.78      199.41      3.79 o 
   1   2   2       59.09       36.72      4.25 o 
   2   2   2      992.70      849.11     12.14 o 
   3   2   2      667.46      636.75      7.28 o 
   4   2   2      190.12      178.29      5.71 o 
   5   2   2       31.64       41.09      2.87 o 
   6   2   2      541.35      531.63     14.16 o 
   7   2   2       87.59      107.46      6.92 o 
   8   2   2      170.69      172.50     12.69 o 
  -7   3   2      119.28      121.28     11.42 o 
  -6   3   2       86.66       73.81      8.62 o 
  -5   3   2      154.20      149.29     10.02 o 
  -4   3   2      253.17      272.84     11.90 o 
  -3   3   2      178.36      176.03      8.25 o 
  -2   3   2      580.21      575.03     13.26 o 
  -1   3   2      151.96      168.53      4.12 o 
   0   3   2       43.99       41.18      2.21 o 
   1   3   2       21.77       27.47      2.17 o 
   2   3   2      318.01      267.75      5.77 o 
   3   3   2      684.02      659.86      7.08 o 
   4   3   2        1.97        2.18      1.08 o 
   5   3   2      127.35      120.84     13.20 o 
   6   3   2      488.32      508.02     29.74 o 
   7   3   2       60.70       73.37      6.07 o 
   8   3   2      126.60       97.59     10.54 o 
  -7   4   2       44.35       28.04      7.38 o 
  -6   4   2        8.47        2.72      4.78 o 
  -5   4   2      198.90      186.51     11.19 o 
  -4   4   2       38.86       40.57      6.12 o 
  -3   4   2       54.96       42.12      5.19 o 
  -2   4   2      601.87      576.20      7.24 o 
  -1   4   2     1766.01     1860.05     16.69 o 
   0   4   2       25.22       18.09      1.86 o 
   1   4   2     3467.53     3275.64     44.16 o 
   2   4   2       49.06       62.39      3.35 o 
   3   4   2      830.69      845.53     12.51 o 
   4   4   2       10.65       10.65      2.80 o 
   5   4   2        1.34        2.58      2.19 o 
   6   4   2      170.37      161.70     10.54 o 
   7   4   2       61.59       61.61     10.96 o 
   8   4   2        0.25       -0.66      3.20 o 
  -7   5   2      108.03      114.82     11.80 o 
  -6   5   2       37.26       44.78      7.81 o 
  -5   5   2       20.04       24.27      5.77 o 
  -4   5   2      158.97      165.86      9.76 o 
  -3   5   2        0.09        1.28      2.31 o 
  -2   5   2       32.15       39.62      2.96 o 
  -1   5   2        0.15        0.07      1.97 o 
   0   5   2     2184.90     2192.05     15.79 o 
   1   5   2      323.73      314.96      6.70 o 
   2   5   2      329.41      319.19      7.26 o 
   3   5   2       82.70       68.09      4.09 o 
   4   5   2       43.97       45.37      5.62 o 
   5   5   2        3.25       -2.49      1.83 o 
   6   5   2       14.28       14.39      3.35 o 
   7   5   2        1.59        0.58      6.07 o 
  -6   6   2        1.22        0.30      4.02 o 
  -5   6   2       28.63       42.12      7.21 o 
  -4   6   2       39.83       38.70      5.01 o 
  -3   6   2      769.92      725.98     14.41 o 
  -2   6   2        0.13       -0.90      3.58 o 
  -1   6   2      314.37      313.35      5.35 o 
   0   6   2      161.19      147.18      3.84 o 
   1   6   2      145.06      158.56      5.15 o 
   2   6   2        9.08        5.20      2.17 o 
   3   6   2      692.40      659.80     12.11 o 
   4   6   2      197.31      180.75      9.53 o 
   5   6   2        5.41        7.92      2.60 o 
   6   6   2       18.45        6.16      6.97 o 
   7   6   2       17.41       25.99      6.97 o 
  -6   7   2      194.53      231.02     15.22 o 
  -5   7   2        9.29       10.41      5.17 o 
  -4   7   2       50.84       46.81     10.89 o 
  -3   7   2      497.64      476.24     12.36 o 
  -2   7   2      110.20      115.44      6.22 o 
  -1   7   2      418.32      422.34     10.97 o 
   0   7   2       14.40       13.02      1.96 o 
   1   7   2       84.13       75.85      4.15 o 
   2   7   2      112.89      120.85      7.99 o 
   3   7   2       50.89       55.34      4.37 o 
   4   7   2        3.45        1.88      2.29 o 
   5   7   2       40.68       42.38      3.80 o 
   6   7   2        0.38        5.42      5.20 o 
   7   7   2       14.12       14.44      3.91 o 
  -5   8   2        1.30       -2.04      4.34 o 
  -4   8   2      108.67      110.10      8.60 o 
  -3   8   2        4.47       -0.01      2.89 o 
  -2   8   2      948.10      936.62     16.97 o 
  -1   8   2      794.74      776.86     14.41 o 
   0   8   2      295.13      294.49      8.32 o 
   1   8   2      500.00      497.52     10.20 o 
   2   8   2      160.88      143.41      6.10 o 
   3   8   2        3.62        2.50      2.22 o 
   4   8   2       16.07       12.99      4.36 o 
   5   8   2      100.82      106.25      6.86 o 
   6   8   2        0.29       -1.00      2.30 o 
  -5   9   2        1.76        5.75      5.19 o 
  -4   9   2        0.24        0.07      3.08 o 
  -3   9   2        1.53       -2.02      3.84 o 
  -2   9   2      100.09      114.16      7.01 o 
  -1   9   2       98.26       95.22      6.04 o 
   0   9   2     1247.29     1191.78     27.70 o 
   1   9   2       13.78       14.56      5.38 o 
   2   9   2      400.02      368.69      9.83 o 
   3   9   2      507.91      511.58     29.61 o 
   4   9   2      205.93      233.83      8.88 o 
   5   9   2        0.73        0.86      2.50 o 
   6   9   2        4.66        3.53      3.10 o 
  -4  10   2        0.07        6.37      5.09 o 
  -3  10   2       17.05       28.02      4.96 o 
  -2  10   2        6.12        9.39      4.11 o 
  -1  10   2       15.48       15.02      3.64 o 
   0  10   2      218.08      193.19     12.11 o 
   1  10   2        6.51        9.86      5.00 o 
   2  10   2      482.46      496.06     18.65 o 
   3  10   2      134.14      134.63      7.13 o 
   4  10   2       65.56       64.10      5.73 o 
   5  10   2       36.35       32.48      5.99 o 
  -3  11   2        0.31        4.07      3.61 o 
  -2  11   2        2.03        0.07      3.13 o 
  -1  11   2        3.08        2.09      4.62 o 
   0  11   2       16.64       12.84      5.55 o 
   1  11   2        0.09        4.30      4.59 o 
   2  11   2       10.07        4.16      4.83 o 
   3  11   2        1.06       -3.10      3.64 o 
   4  11   2      181.18      181.01      8.72 o 
  -2  12   2        7.62       -0.04      4.45 o 
  -1  12   2       34.29       40.47      8.46 o 
   0  12   2       64.03       87.73     10.95 o 
   1  12   2       24.15       10.10      5.61 o 
   2  12   2       18.04       25.61      6.85 o 
   3  12   2       30.91       31.41      7.70 o 
  -2 -11   3        4.48        6.43      5.11 o 
  -1 -11   3       30.03       45.81      8.57 o 
   0 -11   3        5.08        7.33      5.61 o 
   1 -11   3       63.15       62.21      9.14 o 
   2 -11   3       19.27       14.22      4.24 o 
  -4 -10   3        3.28        5.71      5.48 o 
  -3 -10   3       26.31       16.73      5.87 o 
  -2 -10   3       53.45       54.16      8.53 o 
  -1 -10   3       18.18       15.51      5.87 o 
   0 -10   3        1.50       -1.28      4.44 o 
   1 -10   3        2.93        0.23      2.79 o 
   2 -10   3        6.73        7.94      3.62 o 
   3 -10   3        8.01        7.11      3.53 o 
  -5  -9   3        6.85       12.16      5.82 o 
  -4  -9   3        0.81       -2.93      3.69 o 
  -3  -9   3        0.69        4.77      4.64 o 
  -2  -9   3       81.47       68.38      8.55 o 
  -1  -9   3      205.97      183.88     12.08 o 
   0  -9   3       31.88       25.97      4.03 o 
   1  -9   3      186.85      184.38      8.73 o 
   2  -9   3       27.71       34.30      4.77 o 
   3  -9   3        2.33       -0.15      2.88 o 
   4  -9   3        4.61        0.80      4.35 o 
  -5  -8   3        0.22        0.55      3.63 o 
  -4  -8   3      167.35      179.79     12.05 o 
  -3  -8   3       58.71       56.23      7.51 o 
  -2  -8   3        0.80        5.19      3.61 o 
  -1  -8   3        0.54        4.46      3.90 o 
   0  -8   3        2.15        0.07      2.36 o 
   1  -8   3      170.73      151.99      7.00 o 
   2  -8   3      280.75      270.86      9.37 o 
   3  -8   3        9.56        5.80      3.07 o 
   4  -8   3        1.14       -1.46      2.60 o 
   5  -8   3       14.23       24.20      4.76 o 
  -6  -7   3        2.07        2.26      4.44 o 
  -5  -7   3        2.53       -1.47      3.21 o 
  -4  -7   3        7.80        5.32      2.81 o 
  -3  -7   3       10.13        4.79      4.40 o 
  -2  -7   3        8.57       14.77      4.62 o 
  -1  -7   3        1.78        0.75      2.08 o 
   0  -7   3       28.10       26.42      3.66 o 
   1  -7   3        0.17        5.41      2.43 o 
   2  -7   3      124.09      124.26      6.44 o 
   3  -7   3        7.57       10.62      5.29 o 
   4  -7   3      312.97      294.22     10.27 o 
   5  -7   3        0.17        3.22      2.98 o 
   6  -7   3       43.37       39.78      5.71 o 
  -6  -6   3       21.68       24.61      6.53 o 
  -5  -6   3        2.54        0.02      3.12 o 
  -4  -6   3        0.22        0.30      3.08 o 
  -3  -6   3        6.53        5.24      3.60 o 
  -2  -6   3      345.32      341.22     12.99 o 
  -1  -6   3       13.35       13.28      2.48 o 
   0  -6   3     1052.51     1050.09     15.37 o 
   1  -6   3      214.89      214.23      7.11 o 
   2  -6   3       99.22      101.79      5.38 o 
   3  -6   3       77.14       74.25      5.15 o 
   4  -6   3     1091.56     1047.97     19.48 o 
   5  -6   3      181.15      180.25     20.53 o 
   6  -6   3        0.53       -0.48      2.91 o 
  -7  -5   3        4.91       -1.72      4.34 o 
  -6  -5   3       21.44       26.42      6.41 o 
  -5  -5   3       12.96        7.78      4.14 o 
  -4  -5   3      175.51      172.12      9.82 o 
  -3  -5   3        4.69        8.83      4.15 o 
  -2  -5   3       31.03       34.10      4.91 o 
  -1  -5   3        5.94        6.34      2.70 o 
   0  -5   3      512.62      552.95     10.12 o 
   1  -5   3     1390.88     1467.78     12.71 o 
   2  -5   3      203.98      210.68      6.78 o 
   3  -5   3      249.10      256.92      7.97 o 
   4  -5   3       68.80       79.69      5.46 o 
   5  -5   3       42.42       33.54      4.53 o 
   6  -5   3       53.07       52.30      7.32 o 
  -7  -4   3        0.99        2.04      4.35 o 
  -6  -4   3       17.72       16.26      5.38 o 
  -5  -4   3      163.74      165.41     10.70 o 
  -4  -4   3       20.81       18.94      4.43 o 
  -3  -4   3       11.52       11.74      3.17 o 
  -2  -4   3       33.15       36.78      4.60 o 
  -1  -4   3      191.67      183.96      7.70 o 
   0  -4   3        5.98        9.86      3.22 o 
   1  -4   3      100.70      107.81      3.02 o 
   2  -4   3      300.22      303.27      5.76 o 
   3  -4   3      243.22      249.99      7.41 o 
   4  -4   3        9.93       18.83      3.27 o 
   5  -4   3        2.79        6.07      3.78 o 
   6  -4   3        0.05       -3.75      2.50 o 
   7  -4   3        3.99        2.67      3.56 o 
  -7  -3   3        6.14        3.84      4.80 o 
  -6  -3   3       27.25       25.52      5.89 o 
  -5  -3   3       60.96       71.63      7.66 o 
  -4  -3   3        1.31        0.46      2.42 o 
  -3  -3   3       61.61       67.66      5.82 o 
  -2  -3   3      218.35      234.11      8.97 o 
  -1  -3   3      254.49      244.41      8.18 o 
   0  -3   3      100.79      109.94      5.18 o 
   1  -3   3      318.47      329.75      4.88 o 
   2  -3   3       83.95       88.24      2.81 o 
   3  -3   3       65.50       66.38      2.78 o 
   4  -3   3        5.47        5.64      5.61 o 
   5  -3   3      138.10      149.09      8.49 o 
   6  -3   3        1.01        6.00      3.14 o 
   7  -3   3        2.19       -2.27      3.17 o 
  -7  -2   3      170.83      194.26     13.05 o 
  -6  -2   3       77.39       79.15      8.75 o 
  -5  -2   3       31.72       20.77      5.10 o 
  -4  -2   3       82.16       86.22      7.03 o 
  -3  -2   3      103.15       95.62      6.30 o 
  -2  -2   3       42.72       39.61      3.78 o 
  -1  -2   3        8.57        8.89      2.30 o 
   0  -2   3        5.40        2.14      1.72 o 
   1  -2   3       28.04       18.49      1.43 o 
   2  -2   3        0.56        2.14      1.11 o 
   3  -2   3        0.27       -0.17      1.02 o 
   4  -2   3      102.59      106.00      3.82 o 
   5  -2   3        5.84        8.09      2.71 o 
   6  -2   3       80.60       77.86      5.86 o 
   7  -2   3       37.99       33.32      4.86 o 
  -7  -1   3       36.60       43.02      8.02 o 
  -6  -1   3        5.97        9.64      4.53 o 
  -5  -1   3      235.04      230.03     11.59 o 
  -4  -1   3      299.84      322.73     12.08 o 
  -3  -1   3      141.24      142.94      7.26 o 
  -2  -1   3      365.83      377.58     10.10 o 
  -1  -1   3      101.59      112.22      4.59 o 
   0  -1   3    10174.72     9986.69    129.23 o 
   1  -1   3        1.63        1.85      0.95 o 
   2  -1   3       71.66       84.35      2.64 o 
   3  -1   3      113.65      140.16      3.70 o 
   4  -1   3      273.01      320.86     10.98 o 
   5  -1   3      245.06      222.59      5.92 o 
   6  -1   3      154.36      168.41      7.43 o 
   7  -1   3       36.60       31.25     12.03 o 
   8  -1   3        4.11       -1.64      5.25 o 
  -7   0   3       42.70       43.37      7.79 o 
  -6   0   3        0.26       -2.50      3.58 o 
  -5   0   3       38.81       34.17      5.93 o 
  -4   0   3      778.75      791.02     19.05 o 
  -3   0   3       49.16       62.33      5.38 o 
  -2   0   3      298.96      263.92      8.12 o 
  -1   0   3     4633.02     4651.82     43.01 o 
   0   0   3     7457.01     7414.69     46.97 o 
   1   0   3     3014.71     2990.19     31.24 o 
   2   0   3      235.80      238.28      3.79 o 
   3   0   3        4.46        4.56      1.19 o 
   4   0   3      575.18      592.97      8.29 o 
   5   0   3        3.97        3.57      1.75 o 
   6   0   3       24.05       23.01      2.95 o 
   7   0   3       38.41       52.24      7.08 o 
   8   0   3       19.20       18.83      6.81 o 
  -7   1   3       14.07        7.66      4.97 o 
  -6   1   3       19.40       20.42      5.62 o 
  -5   1   3        4.19       11.10      4.16 o 
  -4   1   3       96.31      101.24      7.15 o 
  -3   1   3      105.94       92.60      5.97 o 
  -2   1   3      143.12      157.98      6.51 o 
  -1   1   3     5442.67     5036.08     46.03 o 
   0   1   3     1773.92     1658.10     32.42 o 
   1   1   3       33.78       34.72      1.53 o 
   2   1   3       26.42       22.25      1.41 o 
   3   1   3       41.67       35.38      2.95 o 
   4   1   3      447.01      469.94      7.30 o 
   5   1   3       21.25       19.34      2.34 o 
   6   1   3       51.42       49.62      3.75 o 
   7   1   3        0.50       -0.27      2.54 o 
   8   1   3       30.81       30.56      6.97 o 
  -7   2   3        5.21       -0.79      4.84 o 
  -6   2   3       44.97       33.29      6.84 o 
  -5   2   3      112.86      113.80      8.97 o 
  -4   2   3      210.98      224.54     10.66 o 
  -3   2   3      548.81      499.80     13.55 o 
  -2   2   3      400.24      399.78     10.56 o 
  -1   2   3       59.84       48.95      2.52 o 
   0   2   3     2672.45     2610.46     19.30 o 
   1   2   3      170.65      145.66      3.50 o 
   2   2   3     1244.41     1188.03     11.04 o 
   3   2   3      162.62      169.50      3.76 o 
   4   2   3      339.86      339.48      6.05 o 
   5   2   3      294.17      287.16      7.13 o 
   6   2   3      295.04      282.86     13.30 o 
   7   2   3       60.80       64.57      5.71 o 
   8   2   3        8.62        6.62      3.70 o 
  -7   3   3       10.37        6.98      5.05 o 
  -6   3   3       11.69       10.32      5.07 o 
  -5   3   3       67.66       54.99      7.19 o 
  -4   3   3       11.50       12.34      4.39 o 
  -3   3   3      380.67      379.98     12.52 o 
  -2   3   3        0.29        2.12      1.13 o 
  -1   3   3       18.78       10.52      3.02 o 
   0   3   3      507.97      564.40      7.80 o 
   1   3   3        1.86        4.67      1.42 o 
   2   3   3       73.78       59.44      3.03 o 
   3   3   3        1.08        3.33      0.88 o 
   4   3   3       39.58       40.26      2.33 o 
   5   3   3       17.77       20.79      6.78 o 
   6   3   3      351.34      326.71      9.82 o 
   7   3   3        2.13       -0.16      2.65 o 
   8   3   3       63.03       65.74      8.40 o 
  -7   4   3        0.11       -1.40      4.69 o 
  -6   4   3       59.64       50.36      7.93 o 
  -5   4   3       97.62      110.53      9.36 o 
  -4   4   3        0.86        0.00      3.41 o 
  -3   4   3      144.07      152.12      4.98 o 
  -2   4   3      291.81      308.64      6.46 o 
  -1   4   3       35.64       31.25      2.35 o 
   0   4   3     1471.67     1495.25     14.65 o 
   1   4   3      102.42      138.60      4.30 o 
   2   4   3     1373.15     1383.10     21.11 o 
   3   4   3        4.24       14.71      1.14 o 
   4   4   3        7.23        5.39      1.76 o 
   5   4   3       54.68       48.68      7.49 o 
   6   4   3      154.50      146.22      6.99 o 
   7   4   3       11.20       10.86      3.37 o 
   8   4   3       13.20       16.87      9.05 o 
  -6   5   3        5.41       11.07      5.28 o 
  -5   5   3      109.62       95.44      9.40 o 
  -4   5   3     1111.89     1092.85     25.33 o 
  -3   5   3      152.20      166.05      9.49 o 
  -2   5   3      175.95      182.11      5.36 o 
  -1   5   3      652.97      782.85     12.21 o 
   0   5   3      450.52      471.19      7.95 o 
   1   5   3     1302.80     1406.01     28.56 o 
   2   5   3      334.60      353.84      7.65 o 
   3   5   3      210.47      241.90      6.86 o 
   4   5   3      385.47      383.52      9.39 o 
   5   5   3       66.98       57.07      4.69 o 
   6   5   3       13.06       20.34      3.61 o 
   7   5   3        6.24        1.39      2.65 o 
  -6   6   3      137.11      134.75     11.70 o 
  -5   6   3       76.35       68.51      8.46 o 
  -4   6   3      439.01      424.82     16.50 o 
  -3   6   3       87.64       80.18      8.15 o 
  -2   6   3       46.92       35.79      5.50 o 
  -1   6   3       55.81       54.11      3.99 o 
   0   6   3      241.47      243.60      6.19 o 
   1   6   3        0.64        3.22      1.60 o 
   2   6   3     1053.29      942.31     13.53 o 
   3   6   3        0.06        4.82      2.15 o 
   4   6   3        0.31        4.01      2.51 o 
   5   6   3       33.81       29.95      3.80 o 
   6   6   3       11.03        6.99      2.80 o 
   7   6   3      123.13      133.10     10.95 o 
  -6   7   3        0.74       -1.52      4.63 o 
  -5   7   3        8.06        0.50      4.35 o 
  -4   7   3      146.92      145.19     10.77 o 
  -3   7   3       57.92       63.39      7.57 o 
  -2   7   3        2.95       13.35      4.54 o 
  -1   7   3       11.66       16.73      4.54 o 
   0   7   3        0.36       -0.61      1.49 o 
   1   7   3       71.94       78.22      7.88 o 
   2   7   3       56.08       53.32      3.89 o 
   3   7   3      341.16      325.28      8.87 o 
   4   7   3      277.96      289.59      9.04 o 
   5   7   3      251.80      238.30      7.05 o 
   6   7   3       26.26       20.34      9.64 o 
   7   7   3       19.14       19.19      4.14 o 
  -5   8   3        7.74       18.39      6.41 o 
  -4   8   3      427.29      420.29     17.91 o 
  -3   8   3       45.55       39.65      6.88 o 
  -2   8   3       59.39       68.34      7.78 o 
  -1   8   3        0.63        3.29      3.50 o 
   0   8   3      413.24      410.74     14.88 o 
   1   8   3        0.59        5.49      2.11 o 
   2   8   3      187.74      192.17      6.96 o 
   3   8   3       16.95       13.94      2.94 o 
   4   8   3        8.63        4.81      2.62 o 
   5   8   3       12.92       12.60      4.57 o 
   6   8   3       34.29       36.79      9.01 o 
  -5   9   3       22.96       33.20      7.59 o 
  -4   9   3        4.13       12.55      5.09 o 
  -3   9   3        2.43        2.15      4.20 o 
  -2   9   3      305.83      312.50     14.67 o 
  -1   9   3        0.19       -3.66      3.32 o 
   0   9   3      542.94      543.77     18.62 o 
   1   9   3      177.47      207.18     11.96 o 
   2   9   3     2986.82     2863.05     30.18 o 
   3   9   3       18.71       26.13      4.37 o 
   4   9   3      154.36      142.40      7.15 o 
   5   9   3      100.71       80.32      6.36 o 
   6   9   3      166.45      140.32     10.28 o 
  -4  10   3        0.02       -2.73      4.36 o 
  -3  10   3       51.64       53.40      8.55 o 
  -2  10   3      127.10      133.54     11.22 o 
  -1  10   3      167.38      158.20     11.46 o 
   0  10   3        5.74       12.31      4.93 o 
   1  10   3       64.54       67.20      8.47 o 
   2  10   3       74.99       79.73      8.66 o 
   3  10   3      121.53      109.47      7.35 o 
   4  10   3       48.44       51.04      5.24 o 
   5  10   3      303.90      318.93     11.28 o 
  -3  11   3        6.10        2.19      4.50 o 
  -2  11   3       36.44       41.29      8.03 o 
  -1  11   3        4.55        2.88      4.73 o 
   0  11   3       72.31       69.97      9.12 o 
   1  11   3        1.94        2.33      4.16 o 
   2  11   3        1.18        3.82      4.34 o 
   3  11   3       44.29       53.12      8.30 o 
   4  11   3       39.77       33.71      4.95 o 
   5  11   3       55.47       59.53      6.26 o 
  -2  12   3        3.89        1.81      5.28 o 
  -1  12   3       72.64       92.44     10.76 o 
   0  12   3        1.98        1.13      4.67 o 
   1  12   3        1.24        0.18      4.72 o 
   2  12   3       48.81       46.95      8.57 o 
   3  12   3       28.72       26.84      6.99 o 
  -1 -11   4       18.46       22.34      6.87 o 
   0 -11   4        1.76       11.05      6.19 o 
   1 -11   4       47.21       50.72      9.01 o 
  -3 -10   4      149.71      154.29     12.61 o 
  -2 -10   4      112.04      112.35     11.08 o 
  -1 -10   4        5.77        5.44      4.53 o 
   0 -10   4        0.07        3.70      4.72 o 
   1 -10   4        1.19        4.15      3.27 o 
   2 -10   4       35.62       28.39      5.93 o 
   3 -10   4        9.65        2.22      3.40 o 
  -4  -9   4        3.05       -4.25      3.63 o 
  -3  -9   4        1.62        1.41      4.17 o 
  -2  -9   4      101.64      107.83      9.96 o 
  -1  -9   4      264.07      245.18     13.46 o 
   0  -9   4       17.29       18.79      5.87 o 
   1  -9   4       70.06       51.26      8.07 o 
   2  -9   4      167.08      156.80     15.36 o 
   3  -9   4       96.73       89.94      6.97 o 
   4  -9   4       17.00       17.48      6.62 o 
  -5  -8   4        4.52        6.42      4.80 o 
  -4  -8   4       83.34       86.77     10.29 o 
  -3  -8   4        0.27       -0.56      4.06 o 
  -2  -8   4       23.21       21.09      5.54 o 
  -1  -8   4        0.08        1.68      3.98 o 
   0  -8   4       35.85       41.81      4.41 o 
   1  -8   4       73.56       65.66      8.68 o 
   2  -8   4        0.04       -2.99      2.36 o 
   3  -8   4      383.88      384.58     11.75 o 
   4  -8   4       16.12       13.17      4.05 o 
   5  -8   4       25.22       17.66      6.98 o 
  -5  -7   4        5.78        1.20      3.85 o 
  -4  -7   4       31.18       30.32      6.53 o 
  -3  -7   4       51.00       60.78      7.74 o 
  -2  -7   4       51.66       64.43      7.31 o 
  -1  -7   4       61.60       62.43      4.55 o 
   0  -7   4      189.47      196.88      7.40 o 
   1  -7   4       94.53       86.39      5.58 o 
   2  -7   4       37.10       42.79     11.30 o 
   3  -7   4       14.38       11.04      5.05 o 
   4  -7   4       83.75       74.56      6.04 o 
   5  -7   4       83.40       85.52     10.63 o 
  -6  -6   4       17.33       21.99      6.48 o 
  -5  -6   4       33.04       34.82      6.88 o 
  -4  -6   4        1.55       -0.15      3.07 o 
  -3  -6   4      113.23      108.37      8.79 o 
  -2  -6   4       20.65       18.74      4.91 o 
  -1  -6   4        0.02        0.14      2.72 o 
   0  -6   4       32.47       25.76      3.23 o 
   1  -6   4       48.90       47.70      4.10 o 
   2  -6   4        5.76        5.71      2.41 o 
   3  -6   4      119.67      114.28      6.83 o 
   4  -6   4        4.41        8.71      3.12 o 
   5  -6   4      242.13      251.94     15.36 o 
   6  -6   4        1.46       -0.76      4.62 o 
  -6  -5   4       17.02       27.65      6.71 o 
  -5  -5   4       40.61       53.46      7.52 o 
  -4  -5   4       55.00       63.20      7.35 o 
  -3  -5   4       91.97       93.57      5.54 o 
  -2  -5   4       55.81       65.60      6.10 o 
  -1  -5   4      119.62      120.75      7.27 o 
   0  -5   4       89.54       97.44      4.76 o 
   1  -5   4      388.25      409.41      6.64 o 
   2  -5   4        8.41       10.31      2.56 o 
   3  -5   4       44.98       32.55      3.57 o 
   4  -5   4        4.53        8.02      2.85 o 
   5  -5   4       95.63       90.20      6.21 o 
   6  -5   4        4.68        4.29      4.99 o 
  -7  -4   4        4.41        3.92      4.88 o 
  -6  -4   4      179.72      175.36     12.05 o 
  -5  -4   4        0.38       -4.04      2.70 o 
  -4  -4   4      127.44      130.23      8.98 o 
  -3  -4   4       12.51        8.75      3.16 o 
  -2  -4   4       33.43       43.77      5.03 o 
  -1  -4   4       42.63       44.00      4.50 o 
   0  -4   4        5.91        4.44      2.45 o 
   1  -4   4      127.34      132.28      3.64 o 
   2  -4   4      115.39      135.27      3.72 o 
   3  -4   4        4.16        4.44      2.09 o 
   4  -4   4      355.61      351.40      9.43 o 
   5  -4   4       61.99       60.16      5.16 o 
   6  -4   4        7.22        3.66      4.98 o 
   7  -4   4       69.34       56.11      9.64 o 
  -7  -3   4       69.44       53.82      8.82 o 
  -6  -3   4      107.60      100.91      9.60 o 
  -5  -3   4        5.12       16.17      4.72 o 
  -4  -3   4       38.31       45.46      5.93 o 
  -3  -3   4       19.47       21.33      4.09 o 
  -2  -3   4      476.92      458.48     12.31 o 
  -1  -3   4       61.87       69.87      4.89 o 
   0  -3   4      155.95      144.93      6.01 o 
   1  -3   4     2244.00     2240.11     28.43 o 
   2  -3   4      210.57      198.23      4.21 o 
   3  -3   4      398.54      388.97     10.55 o 
   4  -3   4       74.20       82.39      4.91 o 
   5  -3   4      431.08      409.10     10.71 o 
   6  -3   4      248.28      241.06      9.23 o 
   7  -3   4       87.87       84.33     10.46 o 
  -7  -2   4       15.97        1.90      4.91 o 
  -6  -2   4        0.42       -1.29      3.98 o 
  -5  -2   4      300.16      309.93     13.62 o 
  -4  -2   4        3.96        4.89      3.00 o 
  -3  -2   4        2.70        8.79      3.01 o 
  -2  -2   4       83.03       69.71      5.05 o 
  -1  -2   4     1634.08     1731.56     22.99 o 
   0  -2   4      618.91      632.22     10.93 o 
   1  -2   4      173.79      174.51      4.08 o 
   2  -2   4       17.30       15.47      1.77 o 
   3  -2   4       81.05       77.87      3.28 o 
   4  -2   4       19.25       24.84      4.04 o 
   5  -2   4       30.40       31.58      3.71 o 
   6  -2   4      100.84      107.19      6.62 o 
   7  -2   4      132.73      141.01     12.11 o 
  -7  -1   4       24.19       37.57      7.87 o 
  -6  -1   4        3.03        6.16      4.45 o 
  -5  -1   4      286.26      312.77     13.77 o 
  -4  -1   4      148.59      154.99      9.03 o 
  -3  -1   4      489.20      498.96     13.83 o 
  -2  -1   4      632.68      664.58     14.11 o 
  -1  -1   4      718.86      715.63     12.51 o 
   0  -1   4     2033.70     2093.90     23.93 o 
   1  -1   4      629.64      617.18      7.29 o 
   2  -1   4      624.43      648.63      6.96 o 
   3  -1   4      583.77      587.13      7.52 o 
   4  -1   4      181.26      184.25      4.86 o 
   5  -1   4       13.04       16.82      2.40 o 
   6  -1   4        2.91        1.71      2.81 o 
   7  -1   4        2.59       -0.84      4.33 o 
  -7   0   4       46.64       45.85      8.35 o 
  -6   0   4       32.41       37.36      6.90 o 
  -5   0   4        6.75        8.17      4.32 o 
  -4   0   4        4.28        5.55      3.30 o 
  -3   0   4      420.93      471.20     13.28 o 
  -2   0   4      366.18      353.51      9.82 o 
  -1   0   4       23.29       24.06      2.61 o 
   0   0   4     5329.78     5536.04     35.33 o 
   1   0   4     5913.95     5634.38     54.11 o 
   2   0   4        0.03       -0.45      0.93 o 
   3   0   4      619.41      601.30      9.28 o 
   4   0   4      559.35      554.32      8.07 o 
   5   0   4       52.65       58.59      3.45 o 
   6   0   4       69.15       76.80      4.38 o 
  -7   1   4        6.15        8.77      5.48 o 
  -6   1   4        0.92       -0.75      3.87 o 
  -5   1   4       40.72       39.74      6.53 o 
  -4   1   4       30.93       27.62      5.03 o 
  -3   1   4      501.03      516.47     13.82 o 
  -2   1   4      152.17      157.50      6.61 o 
  -1   1   4     1337.87     1319.29     13.16 o 
   0   1   4      451.56      468.44      6.71 o 
   1   1   4       85.94      104.45      5.55 o 
   2   1   4      329.78      311.86      4.90 o 
   3   1   4       57.49       72.14      2.73 o 
   4   1   4      148.25      151.78      5.00 o 
   5   1   4        6.17        5.80      1.96 o 
   6   1   4        3.26        3.94      2.10 o 
   7   1   4       12.60       14.83      3.74 o 
  -7   2   4        3.84       -2.63      4.77 o 
  -6   2   4        1.80       -1.57      4.08 o 
  -5   2   4        5.11        8.41      4.50 o 
  -4   2   4      213.87      223.04     10.82 o 
  -3   2   4       80.16       99.70      6.72 o 
  -2   2   4      444.42      447.35     11.65 o 
  -1   2   4     1975.70     1832.90     24.61 o 
   0   2   4       48.25       50.77      2.72 o 
   1   2   4      411.84      396.86      5.62 o 
   2   2   4      428.99      438.84      6.54 o 
   3   2   4      678.36      669.57     11.24 o 
   4   2   4      253.06      263.20      6.79 o 
   5   2   4      887.75      905.09     11.49 o 
   6   2   4        4.66        4.48      3.55 o 
   7   2   4       16.51       16.55      3.80 o 
   8   2   4      101.16      100.42     10.71 o 
  -7   3   4       15.81        8.75      6.12 o 
  -6   3   4       97.10       93.60     10.07 o 
  -5   3   4      174.41      161.24     10.63 o 
  -4   3   4      251.48      246.96     11.66 o 
  -3   3   4      924.88      941.99     20.42 o 
  -2   3   4     1060.59     1000.04     19.34 o 
  -1   3   4     2086.74     2039.57     22.97 o 
   0   3   4      132.96      141.86      4.26 o 
   1   3   4      230.43      255.18      5.21 o 
   2   3   4     3213.81     3118.33     24.57 o 
   3   3   4      163.47      178.06      3.84 o 
   4   3   4       87.22       82.75      5.43 o 
   5   3   4      439.17      425.90     10.04 o 
   6   3   4      117.13      109.01      7.03 o 
   7   3   4       10.80       10.62      3.46 o 
   8   3   4       34.12       41.73      8.13 o 
  -7   4   4        2.07       -0.60      5.16 o 
  -6   4   4        0.30        9.96      5.33 o 
  -5   4   4        1.33       -0.06      4.07 o 
  -4   4   4        0.79        2.09      3.56 o 
  -3   4   4      536.02      516.21     17.23 o 
  -2   4   4       23.43       26.34      2.56 o 
  -1   4   4     2009.54     2289.26     22.43 o 
   0   4   4      332.99      367.19      7.08 o 
   1   4   4     1748.32     1715.08     16.73 o 
   2   4   4      792.51      753.52     10.71 o 
   3   4   4        0.06        1.99      0.83 o 
   4   4   4       61.49       64.53      5.28 o 
   5   4   4       53.62       64.71      5.59 o 
   6   4   4       54.26       49.22      6.54 o 
   7   4   4       18.15       17.37      3.85 o 
   8   4   4        0.42        9.55      5.18 o 
  -6   5   4        4.24        1.87      5.05 o 
  -5   5   4       91.67       88.90      9.33 o 
  -4   5   4      695.07      678.59     20.15 o 
  -3   5   4      178.72      184.74      5.96 o 
  -2   5   4      138.96      172.18      5.64 o 
  -1   5   4      280.67      274.78      8.22 o 
   0   5   4      139.61      132.39      4.72 o 
   1   5   4      508.41      477.16      8.54 o 
   2   5   4       54.72       46.93      3.32 o 
   3   5   4     1061.15     1060.25     14.57 o 
   4   5   4        0.00        0.09      2.42 o 
   5   5   4        3.32        3.71      2.36 o 
   6   5   4       10.96        9.41      3.00 o 
   7   5   4       46.39       43.95      5.29 o 
  -6   6   4        1.23        2.41      4.82 o 
  -5   6   4        3.24        7.68      4.65 o 
  -4   6   4      159.68      162.87     11.22 o 
  -3   6   4       83.06       76.39      8.07 o 
  -2   6   4       51.46       59.29      3.62 o 
  -1   6   4      115.01      115.22      4.82 o 
   0   6   4      313.40      322.93      7.43 o 
   1   6   4       28.85       21.37      4.23 o 
   2   6   4       89.01       72.93      4.17 o 
   3   6   4      214.07      236.97      7.24 o 
   4   6   4      120.39      115.67      5.83 o 
   5   6   4        4.24        0.99      2.19 o 
   6   6   4       68.53       85.15     10.62 o 
   7   6   4       20.02       16.80      3.87 o 
  -6   7   4       24.69       41.82      8.40 o 
  -5   7   4       78.06       80.66      9.72 o 
  -4   7   4        4.50        6.66      4.69 o 
  -3   7   4       21.84       19.31      5.22 o 
  -2   7   4       34.72       32.39      5.92 o 
  -1   7   4       24.47       18.96      3.00 o 
   0   7   4        0.39       -2.16      2.15 o 
   1   7   4      137.77      120.85      7.68 o 
   2   7   4       35.19       38.55      4.39 o 
   3   7   4       36.78       31.16      3.76 o 
   4   7   4       56.72       49.98      4.51 o 
   5   7   4      231.31      188.98      6.30 o 
   6   7   4        0.22       -1.37      2.16 o 
   7   7   4       47.55       46.51      7.94 o 
  -5   8   4        0.01        1.45      4.48 o 
  -4   8   4      190.11      189.22     12.63 o 
  -3   8   4      139.33      142.09     10.37 o 
  -2   8   4      219.55      250.06     12.73 o 
  -1   8   4      178.57      152.17     10.14 o 
   0   8   4       38.83       40.32      3.54 o 
   1   8   4      198.97      182.17      6.62 o 
   2   8   4        7.25       10.85      2.73 o 
   3   8   4      110.21      116.87      5.98 o 
   4   8   4      174.75      165.84      7.20 o 
   5   8   4       11.70        6.76      3.05 o 
   6   8   4        0.10       -0.58      2.42 o 
  -4   9   4        7.67        3.97      5.12 o 
  -3   9   4       73.90       60.88      8.60 o 
  -2   9   4       36.18       29.92      6.32 o 
  -1   9   4        6.70        4.76      3.90 o 
   0   9   4      189.26      175.02     10.80 o 
   1   9   4      366.65      349.67      9.80 o 
   2   9   4       11.00       16.95      3.33 o 
   3   9   4       79.86       79.51      5.62 o 
   4   9   4      199.10      175.30      7.74 o 
   5   9   4       41.73       38.53      5.01 o 
   6   9   4       17.74       26.14      4.40 o 
  -4  10   4       49.52       87.18     10.77 o 
  -3  10   4       15.28        9.22      5.54 o 
  -2  10   4        2.46       -2.20      3.74 o 
  -1  10   4       18.82       22.40      6.14 o 
   0  10   4       37.36       52.18      7.66 o 
   1  10   4        8.24        7.27      4.48 o 
   2  10   4      178.49      195.18     12.24 o 
   3  10   4        8.38        4.53      4.39 o 
   4  10   4       77.02       78.64      6.17 o 
   5  10   4       13.33       13.78      3.80 o 
  -3  11   4        5.83        9.83      5.42 o 
  -2  11   4       43.53       48.36      8.30 o 
  -1  11   4       32.21       39.66      7.71 o 
   0  11   4       34.61       35.46      7.51 o 
   1  11   4       77.06       64.50      8.87 o 
   2  11   4       41.13       46.68      8.00 o 
   3  11   4        5.67        9.02      5.25 o 
   4  11   4       73.64       59.95      5.84 o 
   5  11   4       16.77       18.23      4.43 o 
  -2  12   4       91.00       94.18     11.58 o 
  -1  12   4        1.17        3.14      4.99 o 
   0  12   4        1.56        6.98      4.95 o 
   1  12   4        3.87       10.61      5.90 o 
   2  12   4        9.53        1.69      4.65 o 
   3  12   4       61.53       48.94      8.75 o 
  -2 -10   5       84.33       87.06      9.85 o 
  -1 -10   5      333.76      340.74     16.75 o 
   0 -10   5        1.20       -6.29      4.20 o 
   1 -10   5        0.30        4.72      3.48 o 
   2 -10   5       38.33       22.53      6.95 o 
  -3  -9   5        9.18        7.06      4.67 o 
  -2  -9   5      115.43      106.31      9.94 o 
  -1  -9   5      174.26      200.81     12.20 o 
   0  -9   5        3.38        3.03      2.93 o 
   1  -9   5       28.37       13.70      3.84 o 
   2  -9   5        3.86        6.59      4.96 o 
   3  -9   5       37.01       53.93      9.02 o 
  -4  -8   5        9.74       10.68      4.92 o 
  -3  -8   5        2.16        1.28      4.17 o 
  -2  -8   5       26.21       25.54      5.92 o 
  -1  -8   5       86.16       87.95      8.58 o 
   0  -8   5      357.06      367.42     10.92 o 
   1  -8   5       11.25        9.61      3.18 o 
   2  -8   5       50.55       54.04      6.93 o 
   3  -8   5       75.97       60.42      8.88 o 
   4  -8   5        0.00       -2.96      4.79 o 
  -5  -7   5       11.98       22.21      6.37 o 
  -4  -7   5       58.70       57.15      7.82 o 
  -3  -7   5       11.30       15.24      5.46 o 
  -2  -7   5        2.24        0.01      3.16 o 
  -1  -7   5       14.75       19.70      3.47 o 
   0  -7   5       59.72       59.60     10.28 o 
   1  -7   5      160.08      149.58      7.09 o 
   2  -7   5        5.82        6.90      2.82 o 
   3  -7   5      104.24      105.43     10.30 o 
   4  -7   5      150.06      157.71     12.39 o 
   5  -7   5       62.00       75.16     10.42 o 
  -5  -6   5        1.44        5.06      4.04 o 
  -4  -6   5      219.01      209.01     12.14 o 
  -3  -6   5       10.87        9.47      2.98 o 
  -2  -6   5       54.03       52.84      6.41 o 
  -1  -6   5      231.27      220.79     10.79 o 
   0  -6   5      114.28      123.95      5.90 o 
   1  -6   5       20.55       25.54      4.58 o 
   2  -6   5      166.11      174.52      6.96 o 
   3  -6   5      177.15      161.44     20.90 o 
   4  -6   5      198.77      196.97     13.21 o 
   5  -6   5       29.21       30.95      7.91 o 
   6  -6   5       34.96       21.31      7.41 o 
  -6  -5   5       56.31       41.37      7.89 o 
  -5  -5   5       26.92       24.01      6.00 o 
  -4  -5   5       21.43       14.21      4.52 o 
  -3  -5   5        2.94        2.75      2.91 o 
  -2  -5   5      424.86      458.64     15.15 o 
  -1  -5   5      268.86      263.79     10.45 o 
   0  -5   5       59.72       60.75      5.58 o 
   1  -5   5      165.86      179.27      6.56 o 
   2  -5   5      221.86      233.58      7.43 o 
   3  -5   5       19.24       16.69      4.98 o 
   4  -5   5       73.17       65.26      8.31 o 
   5  -5   5       15.81        8.17      5.28 o 
   6  -5   5        0.84        1.20      4.60 o 
  -6  -4   5      102.56       85.76      9.87 o 
  -5  -4   5      261.57      259.93     13.75 o 
  -4  -4   5       45.13       38.26      6.04 o 
  -3  -4   5       27.93       25.13      4.62 o 
  -2  -4   5      191.98      195.67     16.54 o 
  -1  -4   5       44.54       64.27      5.42 o 
   0  -4   5        0.21       -0.27      2.53 o 
   1  -4   5      224.32      236.14      5.22 o 
   2  -4   5       70.78       63.53     10.99 o 
   3  -4   5        5.47        3.02      1.93 o 
   4  -4   5        0.40        4.25      3.87 o 
   5  -4   5        6.31       10.37      5.28 o 
   6  -4   5        0.66        0.08      4.12 o 
   7  -4   5        1.48        5.36      5.66 o 
  -6  -3   5        0.65       -4.03      3.07 o 
  -5  -3   5      186.04      215.30     12.26 o 
  -4  -3   5        0.03       -3.04      2.51 o 
  -3  -3   5        8.07        9.64      3.47 o 
  -2  -3   5      127.04       97.31      6.08 o 
  -1  -3   5      608.94      680.43     14.90 o 
   0  -3   5      287.93      304.56      6.60 o 
   1  -3   5       94.73       93.13      3.60 o 
   2  -3   5       40.75       40.73      2.36 o 
   3  -3   5       23.48       25.96      2.24 o 
   4  -3   5      193.03      188.50     11.30 o 
   5  -3   5       24.81       20.26      5.50 o 
   6  -3   5        6.00        9.05      5.37 o 
   7  -3   5      130.15      151.67     13.40 o 
  -7  -2   5       15.56       12.16      6.12 o 
  -6  -2   5        1.89        8.39      4.72 o 
  -5  -2   5      245.34      287.63     13.64 o 
  -4  -2   5       38.13       42.89      6.00 o 
  -3  -2   5        4.19        3.94      2.65 o 
  -2  -2   5      174.55      167.55      7.60 o 
  -1  -2   5        2.19        1.83      1.69 o 
   0  -2   5        3.00        1.86      1.16 o 
   1  -2   5      188.86      199.14      4.56 o 
   2  -2   5      978.49      967.64      9.62 o 
   3  -2   5      871.31      845.54      9.65 o 
   4  -2   5       46.69       48.69      2.98 o 
   5  -2   5        8.61        0.03      3.61 o 
   6  -2   5      122.28      118.04     10.38 o 
   7  -2   5       14.64        7.89      5.57 o 
  -7  -1   5       45.28       36.51      7.90 o 
  -6  -1   5       13.83       12.59      5.26 o 
  -5  -1   5        0.61       -4.67      3.11 o 
  -4  -1   5        0.86        0.10      3.05 o 
  -3  -1   5     1134.73     1151.54     22.47 o 
  -2  -1   5       94.68      115.86      6.19 o 
  -1  -1   5      619.86      628.55     12.03 o 
   0  -1   5        0.33       -0.50      0.96 o 
   1  -1   5      774.43      818.28     10.80 o 
   2  -1   5       70.08       80.27      2.45 o 
   3  -1   5      292.77      303.06      5.39 o 
   4  -1   5        7.71        7.17      2.27 o 
   5  -1   5        2.79        6.67      3.84 o 
   6  -1   5        2.48        2.51      4.04 o 
   7  -1   5       13.56       14.18      6.18 o 
  -7   0   5       43.06       47.71      8.64 o 
  -6   0   5       23.07       27.89      6.55 o 
  -5   0   5        1.96       -1.78      3.13 o 
  -4   0   5      194.63      188.60     10.01 o 
  -3   0   5       80.43       91.40      6.72 o 
  -2   0   5      140.39      167.26      7.21 o 
  -1   0   5     1165.27     1261.12     13.61 o 
   0   0   5     1955.76     1923.46     15.80 o 
   1   0   5      840.82      825.38     15.48 o 
   2   0   5       35.85       35.29      1.91 o 
   3   0   5       98.29      107.06      3.19 o 
   4   0   5        1.03        1.87      1.35 o 
   5   0   5       85.37       82.94      3.98 o 
   6   0   5       42.65       47.80      4.70 o 
  -7   1   5        0.05        1.63      4.71 o 
  -6   1   5       28.17       15.19      5.47 o 
  -5   1   5        1.00       -0.70      3.29 o 
  -4   1   5      353.59      383.44     14.04 o 
  -3   1   5      357.21      349.94     11.71 o 
  -2   1   5      221.37      231.81      8.31 o 
  -1   1   5       35.47       43.89      2.66 o 
   0   1   5      592.63      656.06      7.94 o 
   1   1   5     2852.79     2811.78     34.48 o 
   2   1   5     2445.06     2432.54     18.21 o 
   3   1   5      139.54      149.78      3.57 o 
   4   1   5       46.37       43.02      2.62 o 
   5   1   5      161.34      169.09      8.21 o 
   6   1   5       90.32       92.42     11.74 o 
   7   1   5        0.84        7.36      4.43 o 
  -7   2   5        0.09        0.13      5.03 o 
  -6   2   5      223.00      199.15     13.12 o 
  -5   2   5       10.59       15.54      5.12 o 
  -4   2   5       11.52        9.86      4.26 o 
  -3   2   5       58.76       65.23      5.96 o 
  -2   2   5        3.66        4.25      1.67 o 
  -1   2   5      132.76      137.24      4.44 o 
   0   2   5      631.45      644.84     19.03 o 
   1   2   5      104.06      107.93      2.89 o 
   2   2   5      421.81      449.79      6.25 o 
   3   2   5       37.95       38.14      3.00 o 
   4   2   5      305.03      302.96      5.87 o 
   5   2   5       26.89       34.07      2.70 o 
   6   2   5        7.68        9.57      4.39 o 
   7   2   5        0.51        3.67      4.14 o 
   8   2   5       15.97       14.76      5.80 o 
  -6   3   5        1.20       -3.11      4.34 o 
  -5   3   5        3.30        4.64      4.37 o 
  -4   3   5      126.32      132.57      9.41 o 
  -3   3   5       15.02       14.54      2.40 o 
  -2   3   5      959.12      932.64     12.94 o 
  -1   3   5       81.74       71.27      3.83 o 
   0   3   5      190.57      205.84      5.11 o 
   1   3   5       10.86       14.83      2.50 o 
   2   3   5      840.25      823.40     12.60 o 
   3   3   5       11.63       15.95      1.80 o 
   4   3   5      325.45      348.04      6.32 o 
   5   3   5      157.53      159.19      7.07 o 
   6   3   5     1166.73     1214.59     19.01 o 
   7   3   5      117.93      124.73     10.89 o 
   8   3   5        1.05        6.14      5.03 o 
  -6   4   5        5.73        6.13      4.70 o 
  -5   4   5       72.87       67.61      8.20 o 
  -4   4   5        0.12       -0.63      5.63 o 
  -3   4   5        8.92        9.38      2.22 o 
  -2   4   5       11.54       12.85      2.29 o 
  -1   4   5      727.74      816.05     11.95 o 
   0   4   5     1063.26     1080.49     15.11 o 
   1   4   5       36.80       52.84      5.35 o 
   2   4   5      337.90      328.40      6.94 o 
   3   4   5       54.97       56.60      2.52 o 
   4   4   5       57.50       51.59      3.62 o 
   5   4   5       70.56       61.39      8.27 o 
   6   4   5      196.26      222.19      8.32 o 
   7   4   5       12.60       16.44      5.65 o 
  -6   5   5       53.19       57.16      8.79 o 
  -5   5   5       10.05       24.95      6.31 o 
  -4   5   5       95.58       78.55      8.06 o 
  -3   5   5       46.17       53.93      3.89 o 
  -2   5   5      111.41      111.97      4.98 o 
  -1   5   5      321.36      324.67      7.57 o 
   0   5   5      764.08      792.67     11.62 o 
   1   5   5      285.63      316.66      7.37 o 
   2   5   5      527.55      488.94      9.12 o 
   3   5   5      449.49      449.54      9.24 o 
   4   5   5       76.21       83.27      4.88 o 
   5   5   5       62.48       55.13      4.49 o 
   6   5   5        0.28        0.48      2.35 o 
   7   5   5        0.01       -0.09      3.87 o 
  -6   6   5       10.79        7.95      5.47 o 
  -5   6   5        0.05        2.06      4.16 o 
  -4   6   5      167.26      146.53     10.46 o 
  -3   6   5      290.40      310.94     13.97 o 
  -2   6   5       84.09       88.81      4.51 o 
  -1   6   5     1539.79     1583.77     40.50 o 
   0   6   5      397.92      411.08     10.88 o 
   1   6   5       64.99       65.76      3.99 o 
   2   6   5      185.21      183.30      6.30 o 
   3   6   5      320.81      328.76     10.70 o 
   4   6   5       18.25       12.87      2.96 o 
   5   6   5      461.49      463.20     15.12 o 
   6   6   5        0.01       -0.23      2.32 o 
   7   6   5       11.81       17.17      6.18 o 
  -5   7   5        6.65       10.60      5.97 o 
  -4   7   5        3.85       -2.33      3.90 o 
  -3   7   5      498.23      469.69     17.04 o 
  -2   7   5       11.36       11.30      4.40 o 
  -1   7   5       60.62       65.46      9.85 o 
   0   7   5       48.69       51.19      4.36 o 
   1   7   5       37.41       39.85      3.69 o 
   2   7   5      166.00      168.56      6.35 o 
   3   7   5       50.31       48.23      4.19 o 
   4   7   5        0.05       -0.12      2.48 o 
   5   7   5      177.32      153.10      7.19 o 
   6   7   5        9.29        4.97      5.00 o 
   7   7   5        0.04        2.96      3.86 o 
  -5   8   5       25.97       35.57      7.65 o 
  -4   8   5       86.95       86.12      9.59 o 
  -3   8   5       10.69       15.37      5.53 o 
  -2   8   5      147.53      159.29     10.55 o 
  -1   8   5      115.49      133.14      9.54 o 
   0   8   5      161.78      153.46      6.15 o 
   1   8   5      335.69      292.51     14.09 o 
   2   8   5      425.92      418.12     13.31 o 
   3   8   5        2.17        8.46      2.76 o 
   4   8   5       24.10       22.44      5.05 o 
   5   8   5       24.20       19.48      3.84 o 
   6   8   5        0.34        4.73      3.36 o 
  -4   9   5        0.39        0.73      4.44 o 
  -3   9   5       40.10       56.18      8.19 o 
  -2   9   5      367.57      337.78     15.32 o 
  -1   9   5       18.52       14.31      5.09 o 
   0   9   5        1.04        2.23      3.68 o 
   1   9   5      279.22      273.76      8.40 o 
   2   9   5      326.98      337.96      9.82 o 
   3   9   5      176.97      177.61      7.57 o 
   4   9   5        8.69        8.45      3.01 o 
   5   9   5       10.21        6.72      3.10 o 
   6   9   5        0.99        0.76      2.46 o 
  -4  10   5        0.04       11.03      6.00 o 
  -3  10   5       89.48       92.63     10.19 o 
  -2  10   5       48.65       50.81      8.15 o 
  -1  10   5       34.52       31.35      7.02 o 
   0  10   5        0.39        6.71      4.84 o 
   1  10   5      149.11      160.35     11.22 o 
   2  10   5       74.46       79.06      5.66 o 
   3  10   5       33.80       37.27      4.71 o 
   4  10   5       44.20       50.13      5.38 o 
   5  10   5       34.34       29.91      4.67 o 
  -3  11   5        8.40       17.61      6.18 o 
  -2  11   5       12.76       19.27      6.22 o 
  -1  11   5       19.90       28.94      7.52 o 
   0  11   5      134.34      150.43     11.87 o 
   1  11   5        1.98        4.12      4.52 o 
   2  11   5       25.72       29.78      6.91 o 
   3  11   5        6.80        3.74      5.01 o 
   4  11   5      246.86      245.54     11.30 o 
   5  11   5        6.25        5.29      3.30 o 
  -1  12   5        6.46        4.70      4.81 o 
   0  12   5       24.78        6.19      4.62 o 
   1  12   5        0.01        1.26      4.04 o 
   2  12   5       11.92        4.63      4.82 o 
   3  12   5        6.10        8.49      5.89 o 
  -3  -9   6       15.78       18.34      6.22 o 
  -2  -9   6        0.42        3.88      4.58 o 
  -1  -9   6        3.69        5.05      4.48 o 
   1  -9   6       49.36       54.01      8.44 o 
   2  -9   6        1.70        5.68      5.10 o 
   3  -9   6       12.29        5.45      6.02 o 
  -4  -8   6        7.79        5.35      4.16 o 
  -3  -8   6        8.70       16.26      5.72 o 
  -2  -8   6        2.74       10.92      4.77 o 
  -1  -8   6       91.52      104.41      9.24 o 
   0  -8   6       12.59       14.46      5.35 o 
   1  -8   6       45.06       64.46      8.69 o 
   2  -8   6       77.24       63.53      9.17 o 
   3  -8   6        0.12       -2.47      4.39 o 
   4  -8   6        0.02        5.68      5.35 o 
  -4  -7   6        7.23        3.65      3.89 o 
  -3  -7   6       15.66       22.61      5.57 o 
  -2  -7   6       27.01       23.88      5.68 o 
  -1  -7   6       46.24       38.24      4.33 o 
   0  -7   6       57.46       61.12      5.11 o 
   1  -7   6        7.55        6.29      4.07 o 
   2  -7   6       20.00       19.86      5.76 o 
   3  -7   6       61.81       58.06      8.91 o 
   4  -7   6       72.46       62.52      9.73 o 
   5  -7   6       43.91       59.29     10.47 o 
  -5  -6   6        0.74       -3.68      3.66 o 
  -4  -6   6      238.86      222.95     12.73 o 
  -3  -6   6       11.94       11.99      3.92 o 
  -2  -6   6       11.91       10.47      4.33 o 
  -1  -6   6       89.68       91.30      7.64 o 
   0  -6   6       88.43       98.63      5.45 o 
   1  -6   6      173.45      171.98      6.91 o 
   2  -6   6       69.34       62.20      8.28 o 
   3  -6   6       51.94       45.09      7.76 o 
   4  -6   6      324.89      304.90     16.56 o 
   5  -6   6      110.28      121.76     12.31 o 
  -5  -5   6        0.01       -4.06      2.71 o 
  -4  -5   6      156.53      160.46     10.52 o 
  -3  -5   6        3.19        2.79      2.93 o 
  -2  -5   6      272.35      304.43     12.60 o 
  -1  -5   6       52.36       61.37      5.81 o 
   0  -5   6      323.24      306.65      7.89 o 
   1  -5   6       38.31       36.37      3.62 o 
   2  -5   6       41.45       34.38      6.24 o 
   3  -5   6      208.63      216.43     12.88 o 
   4  -5   6        4.77        0.55      4.06 o 
   5  -5   6       93.68       79.66     10.22 o 
   6  -5   6       38.82       59.28     10.01 o 
  -6  -4   6       45.51       40.96      7.79 o 
  -5  -4   6      121.15      139.56     10.89 o 
  -4  -4   6      108.66      121.38      8.93 o 
  -3  -4   6      108.27      120.11      8.00 o 
  -2  -4   6      331.72      309.36     11.10 o 
  -1  -4   6       26.62       27.61      4.24 o 
   0  -4   6      586.01      613.11     10.66 o 
   1  -4   6      219.72      216.15      6.16 o 
   2  -4   6      517.59      507.01     17.36 o 
   3  -4   6       36.22       34.18      6.37 o 
   4  -4   6       66.60       74.12      8.81 o 
   5  -4   6        0.22        4.21      4.34 o 
   6  -4   6       12.45       14.84      6.10 o 
  -6  -3   6       17.70        9.86      4.98 o 
  -5  -3   6       84.92      102.63      9.36 o 
  -4  -3   6        6.79       12.12      4.06 o 
  -3  -3   6       44.89       36.53      5.16 o 
  -2  -3   6      111.56      108.24      6.65 o 
  -1  -3   6      426.72      418.46     11.13 o 
   0  -3   6       31.16       32.50      2.77 o 
   1  -3   6       21.31       20.19      2.28 o 
   2  -3   6       93.78       98.29      7.43 o 
   3  -3   6      241.34      259.49     12.72 o 
   4  -3   6        0.20       -1.78      2.96 o 
   5  -3   6       40.59       44.83      7.55 o 
   6  -3   6       23.15       38.81      7.93 o 
   7  -3   6        2.53        5.78      5.54 o 
  -6  -2   6        0.00        1.81      4.42 o 
  -5  -2   6       22.49       29.58      5.95 o 
  -4  -2   6      199.38      190.63     10.61 o 
  -3  -2   6        3.09        9.00      3.45 o 
  -2  -2   6       26.40       38.07      4.42 o 
  -1  -2   6      110.52       99.48      5.35 o 
   0  -2   6      224.35      226.29      5.55 o 
   1  -2   6       91.66       99.91      3.41 o 
   2  -2   6       21.73       22.76      4.25 o 
   3  -2   6       17.66       30.86      6.16 o 
   4  -2   6      445.39      474.58     17.13 o 
   5  -2   6        8.14       -0.08      3.54 o 
   6  -2   6       13.17       11.41      5.43 o 
   7  -2   6        1.88       -4.91      4.23 o 
  -6  -1   6        5.41        6.94      5.01 o 
  -5  -1   6        5.00        0.86      3.64 o 
  -4  -1   6       94.73      102.90      8.29 o 
  -3  -1   6       96.67      109.81      6.99 o 
  -2  -1   6      103.49      117.19      6.55 o 
  -1  -1   6      523.89      484.44      8.61 o 
   0  -1   6     2257.75     2349.73     19.84 o 
   1  -1   6       25.90       32.94      2.79 o 
   2  -1   6       84.28       76.62      5.66 o 
   3  -1   6        4.39        0.91      3.92 o 
   4  -1   6       49.47       69.37      9.49 o 
   5  -1   6      131.06      120.46      7.68 o 
   6  -1   6        7.59       12.02      5.33 o 
   7  -1   6       94.70       99.51     10.74 o 
  -6   0   6       19.77       14.96      5.39 o 
  -5   0   6       12.29        6.88      4.29 o 
  -4   0   6      172.34      158.71      9.76 o 
  -3   0   6       13.19       10.61      3.49 o 
  -2   0   6        1.36        1.21      2.18 o 
  -1   0   6      111.20      132.12      4.58 o 
   0   0   6      755.20      685.09      8.52 o 
   1   0   6       62.91       58.72      4.98 o 
   2   0   6      145.24      168.62      8.08 o 
   3   0   6       19.88       22.77      3.87 o 
   4   0   6       37.09       46.10      4.00 o 
   5   0   6       27.62       30.35      3.88 o 
   6   0   6       59.00       65.20      5.41 o 
  -6   1   6       52.47       45.91      8.22 o 
  -5   1   6       44.75       47.95      7.12 o 
  -4   1   6       45.06       45.91      6.22 o 
  -3   1   6      165.51      161.45      8.63 o 
  -2   1   6      320.65      317.89      7.51 o 
  -1   1   6      684.14      680.66      9.99 o 
   0   1   6       15.58       10.45      1.60 o 
   1   1   6      755.86      834.30     17.34 o 
   2   1   6      354.73      383.31     11.98 o 
   3   1   6      982.39      998.35     20.04 o 
   4   1   6      519.57      519.27     11.08 o 
   5   1   6       38.28       36.91      5.64 o 
   6   1   6       55.68       52.93      5.00 o 
   7   1   6       74.15       97.26      9.53 o 
  -6   2   6      132.78      145.77     12.06 o 
  -5   2   6        0.01       -2.64      4.05 o 
  -4   2   6       62.01       59.85      6.82 o 
  -3   2   6       15.33       23.54      4.62 o 
  -2   2   6      626.51      596.65     10.55 o 
  -1   2   6      105.73       98.59      7.19 o 
   0   2   6      181.11      199.01      6.01 o 
   1   2   6      536.64      496.91      6.99 o 
   2   2   6        2.16        2.43      0.62 o 
   3   2   6      320.69      332.33      5.34 o 
   4   2   6      607.51      633.07     13.48 o 
   5   2   6      117.71      119.19      5.79 o 
   6   2   6      145.50      147.85     10.17 o 
   7   2   6        5.21        7.17      4.56 o 
  -6   3   6       49.62       47.67      8.31 o 
  -5   3   6      185.24      207.27     12.62 o 
  -4   3   6        0.27        1.11      3.82 o 
  -3   3   6       41.84       41.56      6.99 o 
  -2   3   6       29.96       37.76      5.87 o 
  -1   3   6       32.80       43.48      4.62 o 
   0   3   6      102.25      108.32      4.09 o 
   1   3   6      461.11      453.39      7.19 o 
   2   3   6      439.25      464.95      7.30 o 
   3   3   6       99.42      103.15      3.76 o 
   4   3   6       44.31       49.52      3.71 o 
   5   3   6       39.77       47.25      6.77 o 
   6   3   6      222.35      230.30     12.94 o 
   7   3   6       52.50       61.45      8.89 o 
  -6   4   6        4.82       -0.03      4.88 o 
  -5   4   6        0.59       -2.36      3.84 o 
  -4   4   6      169.68      160.96      6.83 o 
  -3   4   6        9.62        6.74      2.23 o 
  -2   4   6        8.02        9.82      3.51 o 
  -1   4   6      111.84      132.27      5.24 o 
   0   4   6        3.28        4.76      1.71 o 
   1   4   6        4.47        2.82      2.42 o 
   2   4   6       86.50       80.54      3.78 o 
   3   4   6      256.44      272.10      9.25 o 
   4   4   6       19.24       19.88      2.55 o 
   5   4   6       44.50       44.72      6.84 o 
   6   4   6        1.15        2.33      4.35 o 
   7   4   6        6.97        7.66      5.02 o 
  -6   5   6        0.01       -0.01      5.17 o 
  -5   5   6       42.45       34.39      7.15 o 
  -4   5   6      158.75      164.42     10.75 o 
  -3   5   6      255.36      248.86      7.72 o 
  -2   5   6        6.46        8.45      2.35 o 
  -1   5   6       44.74       63.83      4.92 o 
   0   5   6        6.79       15.92      2.50 o 
   1   5   6      474.26      476.19     15.08 o 
   2   5   6      132.58      143.79     10.85 o 
   3   5   6       75.53       70.68      4.20 o 
   4   5   6        0.53        1.92      1.43 o 
   5   5   6        4.71        0.10      3.83 o 
   6   5   6        5.64        2.94      3.97 o 
   7   5   6        1.49        5.06      5.15 o 
  -5   6   6       13.40       14.93      5.75 o 
  -4   6   6       23.32       31.19      6.46 o 
  -3   6   6       46.15       44.71      6.61 o 
  -2   6   6       19.85       20.92      3.09 o 
  -1   6   6       14.51       14.28      2.87 o 
   0   6   6      307.01      312.53      8.09 o 
   1   6   6      250.39      241.63      7.09 o 
   2   6   6       20.20       19.03      3.02 o 
   3   6   6       92.47       98.35      5.09 o 
   4   6   6        5.01        4.36      2.52 o 
   5   6   6      101.68      112.64      5.87 o 
   6   6   6        0.55       -2.54      3.93 o 
   7   6   6        4.36       -0.16      4.32 o 
  -5   7   6       88.98       93.80     10.71 o 
  -4   7   6      169.60      170.68     11.98 o 
  -3   7   6        8.48       11.08      4.86 o 
  -2   7   6        0.33        3.55      4.04 o 
  -1   7   6      434.98      433.48     15.88 o 
   0   7   6       46.52       39.24      3.81 o 
   1   7   6      112.27      116.16      6.40 o 
   2   7   6       79.56       82.19      5.00 o 
   3   7   6       31.91       39.13      3.94 o 
   4   7   6       34.69       32.15      3.90 o 
   5   7   6        4.07        3.46      2.42 o 
   6   7   6       20.41       17.57      6.18 o 
   7   7   6       93.62       92.65     11.10 o 
  -5   8   6       70.47       82.88     10.43 o 
  -4   8   6       14.83       18.56      5.87 o 
  -3   8   6        1.75        0.09      3.80 o 
  -2   8   6      166.41      162.40     10.65 o 
  -1   8   6        2.47       -0.28      3.48 o 
   0   8   6        0.10       -0.01      2.08 o 
   1   8   6       46.51       49.28      8.70 o 
   2   8   6     1064.11     1041.21     27.03 o 
   3   8   6       22.38       24.58      4.55 o 
   4   8   6       46.77       39.56      4.38 o 
   5   8   6       35.87       33.19      6.71 o 
   6   8   6       65.85       58.47      8.95 o 
  -4   9   6        0.77       -5.30      3.54 o 
  -3   9   6        2.00        4.05      4.90 o 
  -2   9   6        3.13       10.73      4.88 o 
  -1   9   6       18.30        8.93      4.37 o 
   0   9   6        7.42        3.98      4.14 o 
   1   9   6      115.59      114.43      6.14 o 
   2   9   6      425.39      448.63     17.80 o 
   3   9   6       20.10       13.59      3.44 o 
   4   9   6        0.03       -2.02      2.26 o 
   5   9   6        0.11        2.25      2.84 o 
   6   9   6      148.95      169.39     12.93 o 
  -3  10   6       25.21       40.19      8.28 o 
  -2  10   6       94.77       90.57      9.70 o 
  -1  10   6        1.27       -3.49      3.92 o 
   0  10   6       50.65       62.42      8.13 o 
   1  10   6       90.47       89.75      9.13 o 
   2  10   6       85.76       87.23      5.98 o 
   3  10   6       22.16       19.85      4.03 o 
   4  10   6       15.53       14.70      3.67 o 
   5  10   6       27.01       24.02      4.38 o 
  -2  11   6        2.99        9.42      5.42 o 
  -1  11   6       36.71       38.35      7.93 o 
   0  11   6        0.01       -3.65      3.02 o 
   1  11   6        2.89        6.96      4.49 o 
   2  11   6        1.91        5.78      4.86 o 
   3  11   6        3.54        4.60      6.78 o 
   4  11   6       20.22       16.77      3.96 o 
  -1  12   6       22.71       36.19      7.81 o 
   0  12   6        6.63        5.15      4.79 o 
   1  12   6        0.68        4.93      4.78 o 
   2  12   6        0.12        2.26      4.92 o 
   3  12   6       14.62       18.35      6.81 o 
   1  -9   7        1.39        3.26      4.91 o 
   2  -9   7      113.22      117.27     12.48 o 
  -3  -8   7       18.40       16.84      5.59 o 
  -2  -8   7        5.67        0.84      4.02 o 
   0  -8   7       39.72       47.11      7.52 o 
   1  -8   7       38.62       28.18      7.35 o 
   2  -8   7        4.01        1.83      4.82 o 
   3  -8   7        3.93        3.04      5.36 o 
  -4  -7   7        8.08       16.10      5.74 o 
  -3  -7   7       17.74       13.73      4.67 o 
  -2  -7   7        3.38        4.61      4.22 o 
  -1  -7   7        3.68        5.12      3.65 o 
   0  -7   7       15.62       17.11      5.48 o 
   1  -7   7       37.32       33.38      6.84 o 
   2  -7   7       25.28       16.37      5.80 o 
   3  -7   7        0.18        1.64      4.45 o 
   4  -7   7       25.10       25.74      7.27 o 
  -4  -6   7       30.40       30.40      6.25 o 
  -3  -6   7        5.75        1.22      3.07 o 
  -2  -6   7      296.59      309.58     12.39 o 
  -1  -6   7       53.34       48.83      6.21 o 
   0  -6   7       51.30       60.03      7.46 o 
   1  -6   7      154.70      157.83     10.80 o 
   2  -6   7       27.09       20.06      6.23 o 
   3  -6   7        0.10        2.75      4.80 o 
   4  -6   7      162.58      189.92     14.12 o 
   5  -6   7       75.59       95.67     11.75 o 
  -5  -5   7       46.65       47.13      7.76 o 
  -4  -5   7       85.81       84.69      8.55 o 
  -3  -5   7      140.99      137.36      9.22 o 
  -2  -5   7      343.49      344.03     12.55 o 
  -1  -5   7       11.26        8.67      3.03 o 
   0  -5   7      209.03      239.19     11.01 o 
   1  -5   7      127.98      139.19     10.23 o 
   2  -5   7        6.03       12.73      4.78 o 
   3  -5   7        0.05       -4.36      2.91 o 
   4  -5   7       32.54       42.82      8.27 o 
   5  -5   7       48.64       46.66      8.86 o 
  -5  -4   7        3.34       -4.67      3.11 o 
  -4  -4   7      242.03      243.56     12.62 o 
  -3  -4   7        1.46        7.66      3.47 o 
  -2  -4   7      859.93      774.64     18.24 o 
  -1  -4   7        7.14        9.22      2.33 o 
   0  -4   7      409.36      435.87     14.42 o 
   1  -4   7       49.03       50.56      5.49 o 
   2  -4   7      477.71      420.77     16.69 o 
   3  -4   7      160.96      178.07     11.67 o 
   4  -4   7       70.38       75.00      9.35 o 
   5  -4   7       13.38       21.27      6.62 o 
   6  -4   7        8.00       18.79      6.50 o 
  -6  -3   7        7.93       12.93      5.95 o 
  -5  -3   7        2.18       -3.10      3.31 o 
  -4  -3   7      139.83      134.26      9.33 o 
  -3  -3   7       13.67       20.56      4.37 o 
  -2  -3   7       12.54       18.55      3.73 o 
  -1  -3   7        1.42        2.83      1.71 o 
   0  -3   7      176.16      169.53      8.96 o 
   1  -3   7       49.33       46.77      5.36 o 
   2  -3   7      113.57      119.54      5.64 o 
   3  -3   7       27.04       29.56      6.03 o 
   4  -3   7      314.58      321.24     15.66 o 
   5  -3   7       18.60       14.16      5.89 o 
   6  -3   7       54.41       66.64      9.72 o 
  -6  -2   7        0.81        8.07      5.05 o 
  -5  -2   7       23.81       20.45      5.75 o 
  -4  -2   7       38.57       38.31      5.80 o 
  -3  -2   7        8.36        9.14      3.29 o 
  -2  -2   7      149.03      164.16      7.95 o 
  -1  -2   7       23.75       29.99      2.91 o 
   0  -2   7       14.59       13.63      1.89 o 
   1  -2   7       36.17       38.59      5.05 o 
   2  -2   7       94.68      117.97      7.33 o 
   3  -2   7      124.70      131.78      6.16 o 
   4  -2   7       74.97       71.51      8.15 o 
   5  -2   7       35.13       48.36      7.81 o 
   6  -2   7      242.55      276.41     15.74 o 
   7  -2   7       26.19       31.90      8.21 o 
  -6  -1   7       10.54        7.10      5.10 o 
  -5  -1   7        0.90        3.35      4.06 o 
  -4  -1   7        0.43        1.95      3.29 o 
  -3  -1   7        3.45        5.47      3.05 o 
  -2  -1   7      221.72      198.54      8.35 o 
  -1  -1   7     1111.09     1130.08     14.44 o 
   0  -1   7      174.44      159.34      4.51 o 
   1  -1   7      754.54      783.58     18.28 o 
   2  -1   7      148.56      148.93      8.32 o 
   3  -1   7      190.32      196.06      7.15 o 
   4  -1   7       55.46       59.19      4.79 o 
   5  -1   7        0.31       -2.98      2.85 o 
   6  -1   7       21.96       10.39      5.48 o 
   7  -1   7       67.61       85.26     10.45 o 
  -6   0   7       11.08        9.39      5.63 o 
  -5   0   7        3.44       -0.22      3.58 o 
  -4   0   7        0.04       -1.12      3.00 o 
  -3   0   7        0.30       -2.43      2.66 o 
  -2   0   7       94.92       89.85      6.55 o 
  -1   0   7      206.31      219.22      6.71 o 
   0   0   7     1273.03     1272.17     13.23 o 
   1   0   7     1323.13     1360.32     24.40 o 
   2   0   7      194.77      198.91      9.25 o 
   3   0   7       35.55       39.40      3.83 o 
   4   0   7      213.82      230.54      8.81 o 
   5   0   7      249.57      252.55      8.91 o 
   6   0   7       10.88        7.82      4.73 o 
  -6   1   7        6.54        6.21      4.90 o 
  -5   1   7       16.47        9.96      4.82 o 
  -4   1   7        3.14        6.33      4.06 o 
  -3   1   7       85.20       81.70      6.77 o 
  -2   1   7      203.83      208.72      6.60 o 
  -1   1   7       70.03       64.39      4.15 o 
   0   1   7       34.01       35.11      2.45 o 
   1   1   7        0.02        0.83      2.41 o 
   2   1   7      147.31      143.93      8.25 o 
   3   1   7      194.12      207.78     10.20 o 
   4   1   7       17.78       24.30      3.35 o 
   5   1   7      444.68      486.06     12.01 o 
   6   1   7       40.16       41.59      4.75 o 
  -6   2   7       68.75       65.11      9.19 o 
  -5   2   7       39.04       32.89      7.00 o 
  -4   2   7        3.14        1.99      3.61 o 
  -3   2   7       28.96       25.42      3.41 o 
  -2   2   7        9.08        8.51      2.28 o 
  -1   2   7      301.88      258.12      6.60 o 
   0   2   7       88.08       91.34      3.83 o 
   1   2   7        0.49       -0.63      2.33 o 
   2   2   7       16.97       13.53      3.87 o 
   3   2   7      450.13      421.98     14.42 o 
   4   2   7        1.45        7.45      4.50 o 
   5   2   7       12.48       14.08      3.10 o 
   6   2   7      178.30      162.24     11.20 o 
   7   2   7       29.99       41.20      7.42 o 
  -6   3   7       26.16       40.99      8.08 o 
  -5   3   7       50.59       53.68      5.15 o 
  -4   3   7      136.96      145.72      6.85 o 
  -3   3   7       51.45       48.89      4.25 o 
  -2   3   7      107.49      104.92      5.28 o 
  -1   3   7        1.32        4.37      1.92 o 
   0   3   7       19.54       22.22      2.57 o 
   1   3   7      154.85      168.21      4.43 o 
   2   3   7      155.30      145.17      8.83 o 
   3   3   7      203.78      198.81     10.80 o 
   4   3   7       65.57       65.81      5.41 o 
   5   3   7       15.97       14.72      5.30 o 
   6   3   7       40.89       45.83      7.46 o 
   7   3   7       76.63       80.75      9.59 o 
  -6   4   7       57.51       60.22      9.34 o 
  -5   4   7        0.01        2.87      4.12 o 
  -4   4   7       19.43       20.00      3.71 o 
  -3   4   7        2.02       -1.10      1.97 o 
  -2   4   7      649.27      643.45     11.89 o 
  -1   4   7       20.68       31.74      4.79 o 
   0   4   7      123.63      135.70      5.70 o 
   1   4   7      326.75      311.34      6.81 o 
   2   4   7        4.26        5.74      1.95 o 
   3   4   7      239.35      263.52     12.31 o 
   4   4   7      293.93      284.05     13.34 o 
   5   4   7       14.52        5.92      4.82 o 
   6   4   7        3.37        8.69      5.17 o 
   7   4   7       31.72       22.69      6.67 o 
  -5   5   7      157.49      195.28     13.16 o 
  -4   5   7      489.34      482.09     17.36 o 
  -3   5   7       34.95       37.76      4.08 o 
  -2   5   7        2.44        0.85      2.60 o 
  -1   5   7       81.12       73.89      4.46 o 
   0   5   7      847.40      885.68     13.39 o 
   1   5   7        4.83        6.01      2.19 o 
   2   5   7      242.94      225.96      6.43 o 
   3   5   7      283.93      302.10     13.43 o 
   4   5   7       24.53       32.41      6.37 o 
   5   5   7       42.29       46.29      7.53 o 
   6   5   7       36.83       52.41      8.45 o 
   7   5   7        5.59        6.39      4.96 o 
  -5   6   7       29.96       38.53      7.42 o 
  -4   6   7       42.59       47.86      7.55 o 
  -3   6   7      119.06      119.01      8.17 o 
  -2   6   7       30.15       31.86      3.65 o 
  -1   6   7        2.33        4.78      2.32 o 
   0   6   7       71.79       75.54      5.33 o 
   1   6   7        0.00       -1.76      2.10 o 
   2   6   7      382.43      381.98     14.58 o 
   3   6   7       42.34       43.39      3.88 o 
   4   6   7      101.80      102.73      9.23 o 
   5   6   7      344.32      328.74     15.73 o 
   6   6   7        1.09        5.68      4.86 o 
   7   6   7      116.83      121.47     12.03 o 
  -5   7   7        1.26        5.94      5.10 o 
  -4   7   7        1.95        9.87      5.26 o 
  -3   7   7        5.83        7.71      4.79 o 
  -2   7   7       50.19       58.52      4.67 o 
  -1   7   7      111.39      108.56      5.73 o 
   0   7   7        4.72        4.86      2.44 o 
   1   7   7      253.64      246.46      7.82 o 
   2   7   7      108.09      107.09      7.22 o 
   3   7   7        7.10       11.55      2.96 o 
   4   7   7       40.66       38.44      7.12 o 
   5   7   7      151.19      145.48     11.20 o 
   6   7   7        8.98        9.06      5.06 o 
   7   7   7       57.54       45.59      8.60 o 
  -4   8   7       25.36       18.34      6.42 o 
  -3   8   7       38.39       43.19      7.18 o 
  -2   8   7       68.82       55.34      7.61 o 
  -1   8   7       48.56       66.38      7.31 o 
   0   8   7       94.23       94.02      5.65 o 
   1   8   7        3.43        3.78      2.63 o 
   2   8   7       65.84       73.97      5.30 o 
   3   8   7        2.63        0.86      2.53 o 
   4   8   7       27.08       26.70      4.02 o 
   5   8   7        1.08        6.00      4.68 o 
   6   8   7       36.81       51.47      9.01 o 
  -4   9   7       10.33        2.09      4.67 o 
  -3   9   7       35.42       42.10      7.76 o 
  -2   9   7       18.76        7.73      4.74 o 
  -1   9   7      108.68      112.64      9.55 o 
   0   9   7      138.23      111.55      9.30 o 
   1   9   7        7.44        8.73      3.09 o 
   2   9   7      153.81      145.72      7.00 o 
   3   9   7      342.40      339.70     10.50 o 
   4   9   7       34.49       34.68      8.34 o 
   5   9   7       82.60       95.45     10.32 o 
   6   9   7       13.31       18.64      6.55 o 
  -3  10   7        0.58       -0.40      4.52 o 
  -2  10   7        0.16        2.83      4.17 o 
  -1  10   7       65.05       76.93      8.85 o 
   0  10   7      377.64      385.10     16.53 o 
   1  10   7       31.06       40.54      6.71 o 
   2  10   7      114.79      119.62      6.91 o 
   3  10   7      109.83       99.57      6.56 o 
   4  10   7       26.87       27.10      4.49 o 
   5  10   7       25.47       19.30      6.18 o 
  -2  11   7       28.28       24.97      6.78 o 
  -1  11   7        0.64       -2.16      3.79 o 
   0  11   7        6.11        6.95      5.17 o 
   1  11   7        1.50        5.84      4.82 o 
   2  11   7        3.41        4.56      4.87 o 
   3  11   7       12.24       25.22      5.71 o 
   4  11   7        2.22        3.12      3.39 o 
   0  12   7        0.41        1.23      4.32 o 
   1  12   7       81.98       93.74     10.70 o 
   2  12   7       25.59       16.60      6.47 o 
   3  12   7       39.88       45.49      8.58 o 
   0  -8   8       50.12       66.07      8.77 o 
   1  -8   8       12.13        1.44      4.37 o 
   2  -8   8       29.89       27.49      7.33 o 
  -1  -7   8        0.77        2.16      3.08 o 
   0  -7   8       13.55       12.31      4.88 o 
   1  -7   8       19.30       22.76      6.67 o 
   2  -7   8       28.46       22.18      6.91 o 
   3  -7   8       52.62       64.47     10.02 o 
  -4  -6   8       72.07       70.26      8.44 o 
  -3  -6   8        4.45        2.61      3.50 o 
  -1  -6   8        0.60       -0.02      3.12 o 
   0  -6   8       56.12       45.37      7.07 o 
   1  -6   8       83.44       77.93      9.10 o 
   2  -6   8        0.37       -0.64      4.32 o 
   3  -6   8        0.00       -0.74      4.22 o 
   4  -6   8        1.76        3.30      5.00 o 
  -4  -5   8       41.24       54.17      7.49 o 
  -3  -5   8        5.69        5.20      3.58 o 
  -1  -5   8       51.67       49.22      6.71 o 
   0  -5   8     1010.02     1116.41     25.49 o 
   1  -5   8       96.93       88.25      9.10 o 
   2  -5   8        7.55       -0.27      3.55 o 
   3  -5   8       43.13       39.76      7.70 o 
   4  -5   8       14.88       19.48      6.74 o 
   5  -5   8       62.24       63.79      9.96 o 
  -5  -4   8       44.23       47.09      7.62 o 
  -4  -4   8       46.41       35.12      6.25 o 
  -3  -4   8        6.96        8.08      3.82 o 
  -2  -4   8        0.89       -2.56      2.20 o 
  -1  -4   8        8.66        7.44      3.92 o 
   0  -4   8      607.32      627.71     18.61 o 
   1  -4   8       80.80       99.52      7.89 o 
   2  -4   8     1147.80     1109.95     28.68 o 
   3  -4   8       94.44      101.65     10.08 o 
   4  -4   8      352.81      368.02     18.26 o 
   5  -4   8       22.26       20.08      6.33 o 
   6  -4   8       70.20       68.95     10.63 o 
  -5  -3   8       22.91       22.95      5.90 o 
  -4  -3   8        8.86       10.26      4.24 o 
  -3  -3   8        0.04        0.65      2.85 o 
  -2  -3   8        5.80        6.65      2.96 o 
  -1  -3   8        7.50        7.98      4.18 o 
   0  -3   8       12.20       21.85      4.87 o 
   1  -3   8       30.77       27.39      5.18 o 
   2  -3   8       56.73       60.26      4.77 o 
   3  -3   8        9.64        9.22      4.27 o 
   4  -3   8      374.13      405.56     18.35 o 
   5  -3   8       72.46       81.18     10.04 o 
   6  -3   8      361.00      405.80     20.04 o 
  -5  -2   8       39.42       43.91      7.44 o 
  -4  -2   8        1.49       -2.53      2.73 o 
  -3  -2   8        1.64       -2.53      2.47 o 
  -2  -2   8        1.55        1.21      1.78 o 
  -1  -2   8       51.18       54.48      6.81 o 
   0  -2   8      150.97      140.45      9.11 o 
   1  -2   8       97.97      109.66      8.13 o 
   2  -2   8       38.57       37.81      5.19 o 
   3  -2   8      108.13      106.00      6.09 o 
   4  -2   8        0.05       -0.03      3.50 o 
   5  -2   8       16.11        9.97      5.12 o 
   6  -2   8       56.59       46.45      8.67 o 
  -5  -1   8        3.34        2.50      4.24 o 
  -4  -1   8        1.87        0.56      3.01 o 
  -3  -1   8       58.31       59.56      6.19 o 
  -2  -1   8        9.87        8.37      3.48 o 
  -1  -1   8        6.24        5.01      3.42 o 
   0  -1   8       98.49      102.96      7.61 o 
   1  -1   8      608.15      632.10     17.59 o 
   2  -1   8       18.14       25.24      4.70 o 
   3  -1   8       34.37       37.98      4.14 o 
   4  -1   8      138.71      137.64      8.23 o 
   5  -1   8        0.43        2.38      3.96 o 
   6  -1   8       21.01       15.92      5.97 o 
   7  -1   8       15.96       16.31      6.76 o 
  -6   0   8       22.73       32.99      7.70 o 
  -5   0   8        9.29        2.61      4.21 o 
  -4   0   8        3.05       -1.32      3.49 o 
  -3   0   8      223.30      242.25     10.94 o 
  -2   0   8       26.02       31.23      4.65 o 
  -1   0   8      141.29      135.66     11.15 o 
   0   0   8      155.83      168.72      9.39 o 
   1   0   8      221.83      205.42      9.90 o 
   2   0   8       38.53       43.50      5.59 o 
   3   0   8      168.92      149.85     10.47 o 
   4   0   8       53.59       57.20      4.91 o 
   5   0   8        6.73        7.51      3.16 o 
   6   0   8        1.83        0.23      3.99 o 
  -6   1   8        9.02       18.25      6.65 o 
  -5   1   8        8.58       12.55      5.16 o 
  -4   1   8        4.89        6.99      4.08 o 
  -3   1   8      427.58      433.58     10.69 o 
  -2   1   8        4.43        6.67      2.89 o 
  -1   1   8       47.58       45.89      3.48 o 
   0   1   8      307.22      314.53     12.61 o 
   1   1   8      204.01      217.69     10.08 o 
   2   1   8      320.00      294.92     12.09 o 
   3   1   8      196.02      212.53     10.90 o 
   4   1   8        6.90        7.56      2.83 o 
   5   1   8       11.35       12.18      4.45 o 
   6   1   8        4.06        5.45      3.21 o 
  -6   2   8       10.50        4.23      5.22 o 
  -5   2   8       67.29       55.18      8.15 o 
  -4   2   8       23.29       25.19      3.84 o 
  -3   2   8       24.85       26.95      3.77 o 
  -2   2   8       48.10       56.54      5.69 o 
  -1   2   8      101.91      108.66      4.87 o 
   1   2   8       56.40       53.53      6.25 o 
   2   2   8       62.53       59.95      6.55 o 
   3   2   8       84.00       79.08      7.83 o 
   4   2   8      171.10      182.80      7.28 o 
   5   2   8      155.57      153.34      9.16 o 
   6   2   8      144.15      133.43     10.75 o 
   7   2   8        0.97        3.49      4.69 o 
  -5   3   8       63.26       64.51      5.82 o 
  -4   3   8      196.77      222.94      8.64 o 
  -3   3   8        0.00       -3.13      2.09 o 
  -2   3   8        0.28        1.04      2.17 o 
  -1   3   8      126.23      126.49      5.40 o 
   0   3   8       65.00       65.61      5.25 o 
   1   3   8        6.19        4.95      3.37 o 
   2   3   8      848.31      831.42     21.00 o 
   3   3   8      163.90      154.15      9.88 o 
   4   3   8        7.52        3.73      3.56 o 
   5   3   8      124.89      113.20      9.96 o 
   6   3   8      585.10      588.54     21.12 o 
   7   3   8       10.89       -3.18      4.06 o 
  -5   4   8        9.11        9.09      3.25 o 
  -4   4   8      113.05      114.89      7.75 o 
  -3   4   8       18.38       16.80      3.27 o 
  -2   4   8      271.88      259.74      8.03 o 
  -1   4   8      127.89      142.72      6.07 o 
   0   4   8      113.44      109.51      5.10 o 
   1   4   8      251.97      241.59     11.49 o 
   2   4   8        8.51       14.72      5.05 o 
   3   4   8        9.89       12.12      4.80 o 
   4   4   8        0.05       -1.43      4.05 o 
   5   4   8       62.80       65.71      8.31 o 
   6   4   8        2.00        5.96      4.73 o 
   7   4   8        1.94        2.17      4.60 o 
  -5   5   8        2.31       -2.62      4.31 o 
  -4   5   8       28.89       20.47      3.64 o 
  -3   5   8      472.53      503.26     12.25 o 
  -2   5   8       68.24       67.20      9.16 o 
  -1   5   8       50.18       48.63      4.16 o 
   0   5   8       19.11       23.11      3.21 o 
   1   5   8      373.56      382.33     14.60 o 
   2   5   8       31.03       34.19      6.15 o 
   3   5   8       33.44       44.50      6.84 o 
   4   5   8      342.22      338.78     15.38 o 
   5   5   8        3.56        1.92      4.34 o 
   6   5   8       21.23       26.40      6.82 o 
   7   5   8        0.91        4.49      5.15 o 
  -5   6   8       12.20       23.09      6.59 o 
  -4   6   8       11.57       10.60      5.16 o 
  -3   6   8      181.72      182.01      7.78 o 
  -2   6   8      163.57      145.01      9.20 o 
  -1   6   8      110.76      115.31      5.85 o 
   0   6   8       12.68       11.31      3.99 o 
   1   6   8       59.51       64.94      5.34 o 
   2   6   8      108.98      116.52      9.23 o 
   3   6   8       13.73       15.94      5.56 o 
   4   6   8       17.57       29.65      6.72 o 
   5   6   8        1.25        4.87      4.22 o 
   6   6   8       81.11      106.29     11.01 o 
   7   6   8       40.83       48.98      9.32 o 
  -4   7   8       23.86       21.82      6.51 o 
  -3   7   8       30.41       23.94      6.05 o 
  -2   7   8       59.61       67.09      5.13 o 
  -1   7   8        7.77        8.73      3.10 o 
   0   7   8       64.77       57.98      6.72 o 
   1   7   8        0.19       -2.99      2.28 o 
   2   7   8        3.84       13.53      5.21 o 
   3   7   8        2.09        7.85      5.03 o 
   4   7   8      392.75      359.39     16.35 o 
   5   7   8        0.97        3.99      4.24 o 
   6   7   8       12.68        5.94      4.92 o 
  -4   8   8       64.49       74.19      9.38 o 
  -3   8   8        0.06       -5.18      3.85 o 
  -2   8   8       15.06        7.14      4.40 o 
  -1   8   8        1.70        4.93      2.78 o 
   0   8   8      122.64       97.19      5.97 o 
   1   8   8      469.04      481.61     11.49 o 
   2   8   8       69.78       81.72      5.50 o 
   3   8   8       15.53       17.68      5.54 o 
   4   8   8        5.19       -4.99      3.49 o 
   5   8   8        0.09       -4.09      3.76 o 
   6   8   8       27.54       12.89      5.64 o 
  -3   9   8        7.25        3.35      4.32 o 
  -2   9   8      184.05      162.95     11.36 o 
  -1   9   8       14.66        7.33      4.42 o 
   0   9   8       65.02       51.67      4.99 o 
   1   9   8        4.32        4.87      2.95 o 
   2   9   8      541.82      517.29     12.81 o 
   3   9   8        0.32        0.17      4.24 o 
   4   9   8       38.45       31.08      6.85 o 
   5   9   8       15.59        6.42      5.74 o 
  -3  10   8        7.45        9.20      5.62 o 
  -2  10   8        8.22        5.53      4.77 o 
  -1  10   8       16.53       20.32      5.83 o 
   0  10   8        0.00        3.02      3.74 o 
   1  10   8        7.98        9.61      5.57 o 
   2  10   8      102.18      113.22     14.86 o 
   3  10   8       25.50       29.88      6.61 o 
   4  10   8      172.12      171.00     12.32 o 
   5  10   8        0.92       -0.31      4.12 o 
  -1  11   8       12.95        5.58      4.55 o 
   0  11   8      113.63      140.91     11.71 o 
   1  11   8       46.26       64.77      8.54 o 
   2  11   8       75.97       84.36      9.57 o 
   3  11   8       15.15       14.29      3.94 o 
   4  11   8        0.32       -2.06      3.87 o 
   0  12   8        3.11        4.07      4.89 o 
   1  12   8       24.36       45.16      8.20 o 
   2  12   8        9.02       14.03      6.52 o 
   0  -7   9       19.30       21.82      6.19 o 
   1  -7   9       40.83       46.71      8.41 o 
   2  -7   9       28.06       29.08      7.64 o 
  -2  -6   9       63.16       71.72      8.69 o 
   1  -6   9       85.86       77.76      9.55 o 
   2  -6   9       21.18       28.08      6.95 o 
   3  -6   9        1.20       -0.65      4.49 o 
   4  -6   9       82.82       82.37     11.59 o 
  -2  -5   9        6.86       10.00      4.40 o 
  -1  -5   9       63.40       55.81      7.76 o 
   0  -5   9       34.89       39.76      6.59 o 
   1  -5   9       56.10       69.84      8.62 o 
   2  -5   9      120.24       98.96     10.16 o 
   3  -5   9       99.66       92.42     10.60 o 
   4  -5   9       10.03        7.37      5.31 o 
  -2  -4   9      193.16      190.37     11.77 o 
  -1  -4   9      147.05      157.36     10.89 o 
   0  -4   9       31.02       35.00      6.27 o 
   1  -4   9       13.03       10.44      4.61 o 
   2  -4   9      516.89      464.71     19.27 o 
   3  -4   9      213.73      183.43     12.80 o 
   4  -4   9      284.00      306.79     17.30 o 
   5  -4   9        5.96        6.63      5.18 o 
  -4  -3   9        0.47       -3.88      2.88 o 
  -2  -3   9        0.10        2.65      3.11 o 
  -1  -3   9      211.81      216.41     12.13 o 
   0  -3   9       70.60       62.06      7.32 o 
   1  -3   9       21.17       26.40      5.57 o 
   2  -3   9       52.34       43.40      9.74 o 
   3  -3   9      101.41       98.29      9.83 o 
   4  -3   9      150.36      136.42     11.99 o 
   5  -3   9        0.76        3.73      5.02 o 
  -5  -2   9       32.70       40.35      7.14 o 
  -4  -2   9       10.28        8.22      4.24 o 
  -2  -2   9       10.78       15.75      4.64 o 
  -1  -2   9       19.65       22.90      5.59 o 
   0  -2   9       64.37       64.53      7.21 o 
   1  -2   9       53.80       56.68      6.91 o 
   2  -2   9        0.72        1.67      3.38 o 
   3  -2   9      156.74      143.66      6.85 o 
   4  -2   9       86.41       84.76      9.26 o 
   5  -2   9        1.29        4.78      4.73 o 
   6  -2   9      158.62      180.47     13.93 o 
  -5  -1   9        3.75        4.01      4.60 o 
  -4  -1   9       42.40       45.18      6.61 o 
  -3  -1   9        0.45       -0.99      2.06 o 
  -2  -1   9        0.00        0.13      3.11 o 
  -1  -1   9       22.01       21.47      5.09 o 
   0  -1   9      658.77      676.80     20.08 o 
   1  -1   9       33.86       44.78      6.19 o 
   2  -1   9       53.02       51.51      6.36 o 
   3  -1   9       49.36       46.54      4.59 o 
   4  -1   9       32.54       33.82      5.22 o 
   5  -1   9       67.47       48.21      7.80 o 
   6  -1   9        0.79       -4.67      3.84 o 
  -5   0   9        4.52       12.22      5.07 o 
  -4   0   9        1.64        0.72      2.18 o 
  -3   0   9       32.26       27.18      6.38 o 
  -2   0   9      141.20      127.18      9.59 o 
  -1   0   9      176.47      190.71     10.84 o 
   0   0   9        9.13        9.88      4.01 o 
   1   0   9      115.64       97.10      7.95 o 
   2   0   9       15.81       11.22      4.55 o 
   3   0   9       71.54       80.06      7.90 o 
   4   0   9      131.95      123.59      8.64 o 
   5   0   9        0.53        0.22      5.07 o 
   6   0   9       65.60       89.29     10.15 o 
  -5   1   9        1.29       -1.62      2.42 o 
  -4   1   9       23.65       26.29      4.10 o 
  -3   1   9       16.47       14.36      3.20 o 
  -2   1   9       20.18       18.58      4.79 o 
  -1   1   9      109.11       97.46      8.39 o 
   0   1   9        0.90        3.98      3.51 o 
   1   1   9       39.64       44.03      5.84 o 
   2   1   9       32.63       28.43      5.57 o 
   3   1   9       11.46        9.32      4.74 o 
   4   1   9       52.79       48.64      7.21 o 
   5   1   9       93.90      106.19      8.63 o 
   6   1   9        5.14        4.63      4.76 o 
  -5   2   9       80.31       89.97      6.73 o 
  -4   2   9       15.42       21.37      3.90 o 
  -3   2   9       85.72       76.82      5.46 o 
  -2   2   9        0.48       -1.97      2.01 o 
  -1   2   9      337.02      323.47     13.81 o 
   0   2   9       78.95       66.55      7.31 o 
   1   2   9       79.53       76.26      7.38 o 
   2   2   9       45.45       44.73      6.48 o 
   3   2   9        6.25        3.98      4.11 o 
   4   2   9       17.64       16.87      7.73 o 
   5   2   9        0.03       -3.01      2.01 o 
   6   2   9      172.45      164.63     12.03 o 
   7   2   9       14.19       21.54      6.51 o 
  -5   3   9        7.12        6.67      3.62 o 
  -4   3   9      170.47      169.14      7.94 o 
  -3   3   9       87.83       96.26      5.92 o 
  -2   3   9      314.46      316.56      9.00 o 
  -1   3   9        4.36        3.32      3.31 o 
   0   3   9      244.40      222.86     11.23 o 
   1   3   9      119.01      132.03      9.14 o 
   2   3   9        8.94       10.36      4.69 o 
   3   3   9       23.39       20.51      5.82 o 
   4   3   9        2.31        0.96      2.29 o 
   5   3   9       43.82       39.67      7.36 o 
   6   3   9      286.24      307.48     16.16 o 
   7   3   9        9.62       13.57      5.61 o 
  -5   4   9        7.69        4.18      3.46 o 
  -4   4   9      302.00      307.66     12.72 o 
  -3   4   9       81.17       96.43     15.09 o 
  -2   4   9      714.20      720.58     13.75 o 
  -1   4   9      229.52      226.93     11.88 o 
   0   4   9      493.39      461.22     15.92 o 
   1   4   9      224.04      228.11     11.85 o 
   2   4   9      109.68      126.29      9.42 o 
   3   4   9       63.22       67.58      8.07 o 
   4   4   9       86.01       78.67      9.02 o 
   5   4   9       86.60       87.44      9.73 o 
   6   4   9        0.47       -1.82      3.94 o 
   7   4   9       46.71       39.47      8.47 o 
  -5   5   9        3.76        1.60      4.63 o 
  -4   5   9       11.15        7.54      3.09 o 
  -3   5   9       16.64       18.90      3.70 o 
  -2   5   9       38.40       43.92      4.51 o 
  -1   5   9       93.45       94.57      5.40 o 
   0   5   9      460.22      417.38     15.62 o 
   1   5   9      355.06      322.82     14.22 o 
   2   5   9      513.71      513.12     18.18 o 
   3   5   9      463.80      486.00     18.25 o 
   4   5   9       17.04       35.87      7.47 o 
   5   5   9       68.24       74.22      9.23 o 
   6   5   9        1.79        1.22      4.69 o 
  -4   6   9        0.03       -3.63      4.14 o 
  -3   6   9       74.46       77.14      7.54 o 
  -2   6   9        2.64        1.31      2.68 o 
  -1   6   9        3.91        4.15      4.05 o 
   0   6   9      127.65      138.51      9.79 o 
   1   6   9       32.00       34.40      6.41 o 
   2   6   9      168.29      192.47     12.14 o 
   3   6   9      110.96      111.95     10.17 o 
   4   6   9      112.19      145.72     11.81 o 
   5   6   9      139.18      146.56     12.37 o 
   6   6   9        0.10       10.22      5.63 o 
  -4   7   9       23.51       22.30      6.71 o 
  -3   7   9       16.35       19.08      5.67 o 
  -2   7   9      155.11      159.84      7.38 o 
  -1   7   9       14.16       16.28      3.49 o 
   0   7   9        8.80        8.60      3.37 o 
   1   7   9       52.04       58.99      7.75 o 
   2   7   9        5.52       -1.66      4.18 o 
   3   7   9       14.71       15.33      5.82 o 
   4   7   9        4.48        2.48      5.03 o 
   5   7   9       26.90       21.18      6.52 o 
   6   7   9      117.24      152.88     13.44 o 
  -3   8   9       18.73        5.73      4.50 o 
  -2   8   9      100.97      128.99     10.18 o 
  -1   8   9        0.56        5.93      3.10 o 
   0   8   9       21.52       20.38      3.88 o 
   1   8   9      257.75      275.74     14.43 o 
   2   8   9      688.14      663.96     21.97 o 
   3   8   9       76.56       84.39      9.85 o 
   4   8   9       10.16       14.08      5.63 o 
   5   8   9      130.02      123.32     12.01 o 
   6   8   9       32.66       40.17      8.41 o 
  -3   9   9        0.44       13.03      5.24 o 
  -2   9   9      121.37      107.67     10.01 o 
  -1   9   9       36.94       38.58      6.79 o 
   0   9   9        0.36       -2.08      2.73 o 
   1   9   9        2.01        6.05      4.67 o 
   2   9   9      226.32      260.41     14.47 o 
   3   9   9        4.28        2.57      4.55 o 
   4   9   9        6.04       -0.48      4.25 o 
   5   9   9       13.13       14.18      6.16 o 
  -2  10   9        0.04        1.13      4.44 o 
  -1  10   9       33.90       36.75      6.93 o 
   0  10   9       31.70       35.23      6.82 o 
   1  10   9      162.28      164.32      8.13 o 
   2  10   9       44.70       32.86      7.46 o 
   3  10   9       25.06       26.23      6.72 o 
   4  10   9       14.29        7.52      5.85 o 
  -1  11   9        6.35        8.08      5.33 o 
   0  11   9       24.87       28.58      7.08 o 
   1  11   9        1.13        2.60      4.58 o 
   2  11   9       19.84       25.92      6.76 o 
   3  11   9        6.48       11.62      5.37 o 
   1  -6  10        0.03        3.83      4.45 o 
   2  -6  10        4.92        6.12      4.82 o 
  -3  -5  10       20.25       24.63      6.32 o 
  -2  -5  10      165.77      161.74     11.97 o 
  -1  -5  10        7.24       10.24      4.79 o 
   1  -5  10        1.89        7.32      4.09 o 
   2  -5  10       12.84       13.38      5.57 o 
   3  -5  10       24.09       27.77      7.23 o 
   4  -5  10       12.78        5.89      5.35 o 
  -3  -4  10       21.91       13.48      5.01 o 
  -2  -4  10       13.36       22.37      5.86 o 
  -1  -4  10        0.33       -2.29      3.28 o 
   0  -4  10       26.23       47.99      7.40 o 
   2  -4  10       10.84       11.23      5.02 o 
   3  -4  10        4.04       14.97      5.54 o 
   4  -4  10       40.70       54.04      9.54 o 
  -3  -3  10        0.83        2.06      3.02 o 
  -2  -3  10        0.06        2.41      3.87 o 
  -1  -3  10        8.58        6.09      4.03 o 
   0  -3  10        1.53        1.20      3.61 o 
   1  -3  10        0.00        0.15      3.90 o 
   3  -3  10        0.74        0.63      3.88 o 
   4  -3  10       34.84       31.54      7.21 o 
   5  -3  10       40.13       24.64      7.05 o 
  -4  -2  10       52.90       52.27      7.95 o 
  -3  -2  10        2.79       10.66      4.33 o 
  -2  -2  10        6.52        1.60      3.78 o 
  -1  -2  10       28.64       42.14      7.13 o 
   0  -2  10        0.15        3.98      3.90 o 
   1  -2  10       12.98       18.76      5.27 o 
   2  -2  10      182.10      179.70     10.51 o 
   3  -2  10        0.00        2.24      4.11 o 
   4  -2  10       15.52       13.18      5.24 o 
   5  -2  10       20.12       26.59      6.89 o 
  -4  -1  10        0.01        3.66      3.37 o 
  -3  -1  10        0.09       -1.98      2.94 o 
  -2  -1  10       86.11      101.30      9.89 o 
  -1  -1  10      230.15      215.59     12.46 o 
   0  -1  10      327.97      355.18     15.69 o 
   1  -1  10      213.47      193.41     11.20 o 
   2  -1  10       17.34       22.72      5.39 o 
   3  -1  10       33.41       28.70      7.18 o 
   4  -1  10      151.88      149.57     12.53 o 
   5  -1  10        6.23        3.16      4.24 o 
   6  -1  10        9.78        5.05      5.27 o 
  -4   0  10       11.11        6.30      3.86 o 
  -3   0  10      102.65      112.21     10.33 o 
  -2   0  10      137.49      161.21     11.11 o 
  -1   0  10        8.49        5.21      3.97 o 
   0   0  10      128.83      133.38     10.00 o 
   1   0  10      222.17      187.11     10.68 o 
   2   0  10       95.17       66.49      7.56 o 
   3   0  10       20.49       27.27      5.96 o 
   4   0  10      213.36      201.19      9.15 o 
   5   0  10        2.76        5.82      7.79 o 
   6   0  10       29.04       15.52      6.20 o 
  -4   1  10       48.98       56.11      8.12 o 
  -3   1  10       16.82       13.21      4.84 o 
  -2   1  10       13.60       10.52      4.42 o 
  -1   1  10        1.71       -2.95      2.74 o 
   0   1  10       37.52       35.56      6.63 o 
   1   1  10      117.96      124.95      9.12 o 
   2   1  10        0.00        4.12      3.80 o 
   3   1  10       90.99       89.57      8.94 o 
   4   1  10      151.10      148.18      7.55 o 
   5   1  10        6.38        9.21      4.93 o 
   6   1  10       26.63       34.77      7.14 o 
  -4   2  10        1.81        1.36      2.93 o 
  -3   2  10        0.45       -1.83      3.09 o 
  -2   2  10       30.20       43.23      7.02 o 
  -1   2  10       39.83       54.74      7.68 o 
   0   2  10        4.89       12.68      4.58 o 
   1   2  10       15.01       10.62      4.33 o 
   2   2  10      117.11      106.28      9.03 o 
   3   2  10        0.07       -5.00      3.33 o 
   4   2  10        4.94        0.81      2.72 o 
   5   2  10        3.66        2.17      2.82 o 
   6   2  10       48.10       63.95      8.97 o 
  -4   3  10       52.88       50.02      6.46 o 
  -3   3  10        3.09        4.40      3.52 o 
  -2   3  10       10.05        8.07      4.14 o 
  -1   3  10      105.16      111.09      9.63 o 
   0   3  10       52.57       38.89      6.30 o 
   1   3  10        8.80       11.18      4.48 o 
   2   3  10      197.99      177.11     11.20 o 
   3   3  10      156.01      151.01     10.93 o 
   4   3  10      123.25      116.42      6.64 o 
   5   3  10       13.10       23.79      6.52 o 
   6   3  10        2.45        2.47      4.64 o 
  -4   4  10        0.29       -0.77      2.55 o 
  -3   4  10        0.37       -3.43      2.67 o 
  -2   4  10      512.23      537.05     19.40 o 
  -1   4  10       40.84       34.65      6.44 o 
   0   4  10      514.72      481.63     17.41 o 
   1   4  10       12.65       15.67      4.96 o 
   2   4  10       26.27       32.87      6.55 o 
   3   4  10      298.52      307.55     15.18 o 
   4   4  10      108.90      106.44     10.20 o 
   5   4  10        0.56        3.97      5.07 o 
   6   4  10       19.46       20.32      6.85 o 
  -4   5  10      210.93      221.09      9.30 o 
  -3   5  10        2.37        3.50      3.08 o 
  -2   5  10       72.52       88.84      9.24 o 
  -1   5  10       47.21       57.61      7.36 o 
   0   5  10     1221.32     1208.07     28.31 o 
   1   5  10        5.16       -0.95      3.76 o 
   2   5  10      395.77      383.16     16.41 o 
   3   5  10      239.58      256.86     13.86 o 
   4   5  10      117.19      134.52     11.78 o 
   5   5  10      101.43      117.08     11.61 o 
   6   5  10        1.38       -0.77      4.51 o 
  -4   6  10       57.80       46.10      7.79 o 
  -3   6  10        7.14        9.92      3.56 o 
  -2   6  10        2.68        1.64      3.98 o 
  -1   6  10       22.62       34.86      6.44 o 
   0   6  10       42.43       41.01      7.03 o 
   1   6  10        4.31        5.17      4.87 o 
   2   6  10      160.95      164.22     11.78 o 
   3   6  10       14.70       19.57      6.32 o 
   4   6  10      442.94      480.84     20.34 o 
   5   6  10        2.87        2.84      4.65 o 
   6   6  10       43.96       66.90     10.23 o 
  -3   7  10       24.28       16.80      5.77 o 
  -2   7  10        9.45       18.45      5.59 o 
  -1   7  10       30.26       45.87      7.28 o 
   0   7  10        6.23        3.26      4.35 o 
   1   7  10      229.50      283.31     14.86 o 
   2   7  10        9.19       13.93      5.81 o 
   3   7  10       40.49       53.34      8.59 o 
   4   7  10        9.07        6.81      5.46 o 
   5   7  10       77.60      103.35     11.41 o 
   6   7  10       98.20      101.37     12.09 o 
  -3   8  10        1.43        1.81      3.82 o 
  -2   8  10        0.19        0.74      3.93 o 
  -1   8  10       74.60       85.35      9.08 o 
   0   8  10       44.93       59.82      8.10 o 
   1   8  10       41.66       41.30      7.61 o 
   2   8  10       13.26       11.19      5.74 o 
   3   8  10       90.12       91.80     10.62 o 
   4   8  10       74.55       71.77     10.01 o 
   5   8  10        0.09        3.07      4.98 o 
  -2   9  10        5.81       11.51      5.08 o 
   0   9  10       79.55       82.28      9.33 o 
   1   9  10        8.19        6.60      5.20 o 
   2   9  10       56.81       57.04      9.00 o 
   3   9  10       64.01       60.38      9.21 o 
   4   9  10       13.19       22.24      7.09 o 
   5   9  10       87.63      108.87     12.41 o 
   1  10  10        0.40        0.03      4.67 o 
   2  10  10        6.70        7.03      5.35 o 
   3  10  10       16.95        6.57      5.62 o 
   4  10  10       12.58       10.61      5.91 o 
   2  11  10        3.17       13.21      6.20 o 
  -1  -5  11       70.99       96.75     10.44 o 
   1  -5  11        3.50        7.43      4.96 o 
   2  -5  11       48.73       52.27      9.32 o 
  -2  -4  11       22.09       17.08      5.67 o 
  -1  -4  11      149.85      176.12     12.51 o 
   0  -4  11        0.20        4.87      4.82 o 
   2  -4  11       11.47       20.03      5.67 o 
   3  -4  11        6.56        8.96      5.17 o 
  -3  -3  11       30.37       14.85      5.54 o 
  -2  -3  11       27.09       30.32      7.03 o 
  -1  -3  11        0.11        0.67      3.64 o 
   0  -3  11       34.80       31.60      7.02 o 
   1  -3  11        2.54        5.95      4.71 o 
   3  -3  11       13.05        7.02      4.52 o 
   4  -3  11        0.34        3.67      4.42 o 
  -3  -2  11        1.58        2.84      4.20 o 
  -2  -2  11        0.06       -3.50      2.99 o 
  -1  -2  11       32.00       38.53      7.28 o 
   0  -2  11       19.62       30.06      6.90 o 
   1  -2  11       64.69       63.12      8.21 o 
   2  -2  11       14.92       19.65      5.56 o 
   3  -2  11        8.12        8.76      4.51 o 
   4  -2  11        2.98        5.94      4.90 o 
   5  -2  11        1.08        0.00      4.44 o 
  -3  -1  11      130.45      113.58     11.24 o 
  -2  -1  11       85.33       74.18      9.35 o 
  -1  -1  11       24.89       12.41      4.96 o 
   0  -1  11      126.85      122.57     10.89 o 
   1  -1  11      226.97      200.54     11.89 o 
   2  -1  11        1.38       -3.21      4.08 o 
   3  -1  11        3.44        1.18      2.88 o 
   4  -1  11        3.43       -0.11      3.84 o 
   5  -1  11       28.22       22.63      6.62 o 
  -4   0  11       24.66       19.69      6.02 o 
  -3   0  11        0.01       -4.55      3.03 o 
  -2   0  11       15.26       26.00      6.08 o 
  -1   0  11       49.26       48.75      7.79 o 
   0   0  11        0.21        1.30      3.73 o 
   1   0  11        3.38       -0.03      3.31 o 
   2   0  11       31.58       33.02      6.75 o 
   3   0  11       32.31       39.63      6.77 o 
   4   0  11       22.55       21.94      4.76 o 
   5   0  11       39.31       44.68      8.08 o 
  -4   1  11        2.90        4.98      4.06 o 
  -3   1  11        4.13        0.28      3.67 o 
  -2   1  11      145.64      148.25     11.51 o 
  -1   1  11       90.06       96.85      9.89 o 
   0   1  11       71.28       61.98      8.21 o 
   1   1  11      274.57      258.55     13.37 o 
   2   1  11       82.39       69.86      8.50 o 
   3   1  11       10.04        1.54      4.33 o 
   4   1  11       25.61       33.38      5.32 o 
   5   1  11       13.11       10.71      3.68 o 
  -4   2  11       64.40       75.38      9.54 o 
  -3   2  11       47.55       41.02      7.43 o 
  -2   2  11       18.04       19.80      6.00 o 
  -1   2  11        0.13        2.30      3.66 o 
   0   2  11        2.03        2.99      3.58 o 
   1   2  11       75.81       64.49      8.09 o 
   2   2  11       31.09       30.94      6.70 o 
   3   2  11       30.56       13.31      5.35 o 
   4   2  11        6.00       11.48      3.89 o 
   5   2  11      222.45      234.51     14.54 o 
   6   2  11      129.54      133.81     12.13 o 
  -4   3  11       54.03       53.27      8.60 o 
  -3   3  11        9.38        9.08      4.78 o 
  -2   3  11       48.20       55.02      8.06 o 
  -1   3  11       76.22       78.20      9.12 o 
   0   3  11        2.63       -2.01      2.67 o 
   1   3  11       15.40       16.79      5.50 o 
   2   3  11      172.77      135.70     10.46 o 
   3   3  11        0.42       -1.31      4.67 o 
   4   3  11        7.54        7.84      5.14 o 
   5   3  11       19.02       25.21      7.14 o 
   6   3  11        0.62        7.59      5.62 o 
  -4   4  11        6.83        5.94      4.84 o 
  -3   4  11       64.34       66.69      8.89 o 
  -2   4  11       17.37       16.14      5.24 o 
  -1   4  11        0.11        4.86      4.11 o 
   0   4  11      352.37      338.19     15.64 o 
   1   4  11        1.94        1.73      3.79 o 
   2   4  11      256.83      236.63     13.52 o 
   3   4  11        0.00       -2.24      4.12 o 
   4   4  11       24.90       15.37      6.31 o 
   5   4  11       44.76       48.27      8.54 o 
   6   4  11        2.54       -4.09      4.12 o 
  -3   5  11      166.06      158.92     12.56 o 
  -2   5  11        0.06       10.38      4.58 o 
  -1   5  11        2.06       -1.63      3.50 o 
   0   5  11       11.56       13.82      5.31 o 
   1   5  11       65.35       70.18      8.63 o 
   2   5  11      472.10      460.13     18.68 o 
   3   5  11        0.18        1.77      4.55 o 
   4   5  11       61.93       60.67      9.36 o 
   5   5  11      157.83      154.20     13.18 o 
  -3   6  11       32.24       36.33      7.69 o 
  -2   6  11        5.85        7.19      4.87 o 
  -1   6  11        1.89       -1.60      3.65 o 
   0   6  11        0.19        1.98      4.29 o 
   1   6  11        1.50        5.76      4.96 o 
   2   6  11       15.81       15.91      6.01 o 
   3   6  11        0.44       -1.64      4.17 o 
   4   6  11       81.41       83.53     10.56 o 
   5   6  11       48.28       52.45      9.36 o 
  -2   7  11        1.93        2.90      4.04 o 
  -1   7  11        0.59       -4.86      4.04 o 
   0   7  11       37.40       38.32      7.38 o 
   1   7  11        0.18        7.05      4.92 o 
   2   7  11       21.29       30.63      7.62 o 
   3   7  11       79.55       88.74     10.53 o 
   4   7  11        7.79       -0.19      4.55 o 
   5   7  11        6.18        4.81      5.47 o 
  -1   8  11        2.04       -3.59      4.17 o 
   0   8  11       44.05       38.17      7.61 o 
   1   8  11        0.01       -0.54      4.50 o 
   2   8  11      102.33      107.74     10.98 o 
   3   8  11      108.80      113.51     11.98 o 
   4   8  11        1.30       -0.73      4.82 o 
   0   9  11       32.98       38.88      7.78 o 
   1   9  11       46.94       61.31      9.59 o 
   2   9  11        0.22       -1.03      5.26 o 
   3   9  11       86.76      121.74     12.79 o 
   4   9  11       19.24       27.11      7.93 o 
   1  10  11        1.57        0.85      5.08 o 
   2  10  11       14.99        9.43      6.31 o 
   3  10  11        4.21       -0.84      5.30 o 
   0  -4  12       60.23       60.08      9.61 o 
  -1  -3  12        6.85       12.59      5.83 o 
   0  -3  12       27.16       30.24      7.70 o 
   1  -3  12        2.92       -2.16      3.78 o 
   3  -3  12        1.19        2.35      4.16 o 
  -2  -2  12        0.11       -4.77      3.18 o 
  -1  -2  12        8.51        3.14      4.53 o 
   0  -2  12        0.06       -1.88      4.50 o 
   1  -2  12        9.21        6.84      4.77 o 
   2  -2  12        0.77       -1.41      4.37 o 
   3  -2  12        1.18        1.31      3.83 o 
   4  -2  12       13.38       14.06      5.93 o 
  -2  -1  12        3.08        2.24      4.33 o 
  -1  -1  12       50.64       40.70      8.06 o 
   0  -1  12        1.75        2.66      4.25 o 
   1  -1  12       22.66       28.59      6.30 o 
   2  -1  12       37.64       29.44      6.59 o 
   3  -1  12        0.66       -1.05      2.59 o 
   4  -1  12       20.77       23.85      6.40 o 
  -3   0  12       47.28       40.65      7.84 o 
  -2   0  12       69.84       64.70      9.28 o 
  -1   0  12        4.28        6.11      4.78 o 
   0   0  12       58.79       54.58      8.95 o 
   1   0  12      123.14      101.49     10.05 o 
   2   0  12       46.26       35.68      7.00 o 
   3   0  12      127.43      128.33     10.94 o 
   4   0  12        5.55        2.55      4.08 o 
   5   0  12        1.73       -1.90      3.82 o 
  -3   1  12       19.75       23.48      6.57 o 
  -2   1  12        2.08        5.11      4.23 o 
  -1   1  12       11.19       15.14      5.67 o 
   0   1  12        3.58        1.70      4.22 o 
   1   1  12        6.46        2.41      4.30 o 
   2   1  12        2.98       -0.43      4.07 o 
   3   1  12      160.70      149.30     11.59 o 
   4   1  12        1.69       -0.87      3.42 o 
   5   1  12        3.29        2.84      4.20 o 
  -3   2  12        3.10        1.20      3.86 o 
  -2   2  12       13.97       17.88      6.13 o 
  -1   2  12        0.08       -4.11      3.26 o 
   0   2  12        7.50        6.55      4.95 o 
   1   2  12        9.07       13.76      5.36 o 
   2   2  12        0.08        9.01      4.90 o 
   3   2  12       58.69       54.92      8.77 o 
   4   2  12       26.55       28.75      4.60 o 
   5   2  12       36.72       34.66      5.41 o 
  -3   3  12        0.08        3.73      4.83 o 
  -2   3  12       11.47        6.23      5.00 o 
  -1   3  12       77.87       80.50      9.96 o 
   0   3  12        1.86       -4.30      3.47 o 
   1   3  12       11.07       18.85      5.85 o 
   2   3  12       54.41       46.03      7.85 o 
   3   3  12        5.18        4.30      5.10 o 
   4   3  12        3.94        9.99      5.83 o 
   5   3  12        0.00        6.99      5.72 o 
  -3   4  12       68.04       76.65     10.30 o 
  -2   4  12        5.21        9.48      4.97 o 
  -1   4  12       42.99       52.16      8.13 o 
   0   4  12       31.99       19.99      6.03 o 
   1   4  12        9.73        6.23      4.78 o 
   2   4  12        6.23       -3.63      3.69 o 
   3   4  12       33.56       34.65      7.81 o 
   4   4  12       30.94       28.89      6.97 o 
   5   4  12      116.37      146.00     13.08 o 
  -3   5  12       11.68       14.46      5.85 o 
  -2   5  12       18.22       28.36      6.96 o 
  -1   5  12       15.40        9.40      4.79 o 
   0   5  12        2.74        4.22      4.61 o 
   1   5  12        1.76        0.83      4.59 o 
   2   5  12       98.28       85.42     10.09 o 
   3   5  12       14.53        8.82      5.87 o 
   4   5  12      107.24      100.43     11.42 o 
   5   5  12        7.83       -0.66      5.17 o 
  -2   6  12       49.42       44.94      7.91 o 
  -1   6  12       16.29        9.80      5.19 o 
   0   6  12        9.84        6.09      4.83 o 
   1   6  12      113.41      102.04     10.64 o 
   2   6  12        0.03        1.22      4.37 o 
   3   6  12        5.96        6.48      5.58 o 
   4   6  12      106.51      110.14     11.99 o 
   5   6  12        3.73        1.78      5.59 o 
  -2   7  12       22.48       23.18      7.00 o 
  -1   7  12        0.03       -5.35      3.57 o 
   0   7  12        1.91       -2.09      4.60 o 
   1   7  12       43.68       36.66      7.80 o 
   2   7  12       86.64       89.27     10.99 o 
   3   7  12        3.95       -1.26      4.65 o 
   4   7  12        0.01       -6.39      4.71 o 
  -1   8  12        0.60       -5.76      4.48 o 
   0   8  12        0.99        1.02      5.21 o 
   1   8  12      139.42      128.89     12.20 o 
   2   8  12      420.00      428.82     20.02 o 
   3   8  12        5.46       10.29      6.02 o 
   4   8  12        3.26        2.43      5.66 o 
   0   9  12       51.11       41.25      8.42 o 
   1   9  12       11.99        8.21      5.59 o 
   2   9  12        3.09        1.04      4.74 o 
   3   9  12       97.41      125.12     13.14 o 
   0  -2  13       43.45       46.38      9.41 o 
   1  -2  13        6.95       -0.46      4.56 o 
   2  -2  13        2.22        5.91      5.33 o 
  -1  -1  13       42.74       60.05     10.11 o 
   0  -1  13      300.82      310.04     17.69 o 
   1  -1  13       28.20       23.97      6.66 o 
   2  -1  13        3.31        1.13      4.65 o 
   3  -1  13       11.63        9.57      3.51 o 
  -1   0  13       53.06       60.60      9.98 o 
   0   0  13        0.22       -0.32      4.56 o 
   1   0  13      104.72       77.95      9.83 o 
   2   0  13       25.68       13.33      5.92 o 
   3   0  13       15.85        5.91      5.73 o 
  -2   1  13        2.29        1.82      4.49 o 
  -1   1  13       54.11       67.60     10.00 o 
   0   1  13        7.11        4.92      4.72 o 
   1   1  13        2.97        4.77      4.56 o 
   2   1  13        0.34        2.46      4.59 o 
   3   1  13        7.91        4.80      5.58 o 
   4   1  13       12.53       11.91      4.08 o 
  -2   2  13        0.22       -5.45      3.90 o 
  -1   2  13        0.86       -2.26      3.68 o 
   0   2  13        2.83       -0.53      4.13 o 
   1   2  13      104.91      103.67     10.96 o 
   2   2  13       46.15       40.88      8.11 o 
   3   2  13       12.41        7.65      5.56 o 
   4   2  13       18.92       15.60      4.09 o 
  -2   3  13       78.33       84.79     11.22 o 
  -1   3  13       64.10       56.95      9.21 o 
   0   3  13       11.19       12.23      5.08 o 
   1   3  13        0.62        1.73      4.41 o 
   2   3  13        5.41        9.59      5.54 o 
   3   3  13       50.43       31.27      7.32 o 
   4   3  13        8.86       13.80      5.99 o 
  -2   4  13       41.96       38.22      8.32 o 
  -1   4  13        4.03        9.50      4.91 o 
   0   4  13      133.78       88.81     10.42 o 
   1   4  13        8.43       15.42      6.01 o 
   2   4  13       27.17       26.82      6.97 o 
   3   4  13       25.39       29.87      7.68 o 
   4   4  13        2.31        3.21      5.25 o 
  -1   5  13       42.45       40.83      8.01 o 
   0   5  13        3.95        3.69      4.63 o 
   1   5  13        0.77        0.67      4.61 o 
   2   5  13       25.29       30.23      7.37 o 
   3   5  13        0.01        1.05      5.07 o 
   4   5  13        0.91        5.02      5.97 o 
  -1   6  13        5.59        3.43      5.39 o 
   0   6  13        2.86        6.42      5.20 o 
   1   6  13       25.07       21.03      6.98 o 
   2   6  13       15.29        9.82      5.43 o 
   3   6  13        6.10        7.60      6.05 o 
   4   6  13       35.40       27.80      7.76 o 
   0   7  13        1.16       -5.96      3.97 o 
   1   7  13        2.23        1.03      4.63 o 
   2   7  13       22.34       35.77      8.45 o 
   3   7  13       22.86        7.57      6.22 o 
   1   8  13        7.05        8.10      5.97 o 
   2   8  13       54.16       50.72      9.61 o 
   0   1  14        0.55       -0.22      3.96 o 
   1   1  14       53.54       39.71      8.47 o 
   2   1  14       50.59       45.83      8.95 o 
   0   2  14       27.43       29.59      7.54 o 
   1   2  14       33.77       20.81      7.09 o 
   2   2  14       24.72       26.14      7.68 o 
   0   3  14        0.02        2.10      4.63 o 
   1   3  14       52.34       50.19      9.38 o 
   2   3  14        3.21       -3.35      4.32 o 
   3   3  14        0.02       -2.75      4.77 o 
   0   4  14        1.92       -2.18      4.25 o 
   1   4  14        8.40        8.76      5.74 o 
   2   4  14       13.31       16.79      6.72 o 
   3   4  14       14.36       23.25      7.32 o 
   0   5  14      159.27      179.74     14.81 o 
   1   5  14      119.03      121.67     12.62 o 
   2   5  14        0.11       -4.25      4.33 o 
                                                 
